# Supplementary material for: 1,5-Dimethyl-4-(1-methyl-3-oxo-3-phenylprop-1-enyl­amino)-2-phenyl-1H-pyrazol-3(2H)-one
Source: Acta Crystallogr Sect E Struct Rep Online. 2011 Jun 11;67(Pt 7):o1640. doi: 10.1107/S1600536811021945 (PMC3151847; doi:10.1107/S1600536811021945)
Supplement: Supplementary file 1 [file e-67-o1640-sup1.cif]

##############################################################################
#                                                                            #
# This CIF contains the data in a paper accepted for publication in          #
# Acta Crystallographica Section E. It conforms to the requirements of       #
# Notes for Authors for Acta Crystallographica Section E, and has been       #
# peer reviewed under the auspices of the IUCr Commission on Journals.       #
#                                                                            #
# Full details of the Crystallographic Information File format               #
# are given in the paper "The Crystallographic Information File (CIF):       #
# a New Standard Archive File for Crystallography" by S. R. Hall, F. H.      #
# Allen and I. D. Brown [Acta Cryst. (1991), A47, 655-685].                  #
#                                                                            #
# The current version of the core CIF dictionary is obtainable from          #
# ftp://ftp.iucr.org/pub/cif_core.dic.                                       #
#                                                                            #
# Software is freely available for graphical display of the structure(s)     #
# in this CIF. For information consult the CIF software page                 #
# http://www.iucr.org/resources/cif/software.                                #
#                                                                            #
# This file may be used for bona fide research purposes within the           #
# scientific community so long as proper attribution is given to the journal # 
# article from which it was obtained.                                        #
#                                                                            #
##############################################################################
data_I
_audit_creation_method     SHELXL-97
_chemical_name_systematic
;
1,5-Dimethyl-4-(1-methyl-3-oxo-3-phenylprop-1-enylamino)-2-phenyl-1<i>H</i>-
pyrazol-3(2<i>H</i>)-one
;
_chemical_name_common     ?
_chemical_formula_moiety     'C21 H21 N3 O2'
_chemical_formula_sum     'C21 H21 N3 O2'
_chemical_formula_iupac     'C21 H21 N3 O2'
_chemical_formula_weight     347.41
_chemical_melting_point     ?
_symmetry_cell_setting     monoclinic
_symmetry_space_group_name_H-M     P2(1)/c
_symmetry_space_group_name_Hall     ?
loop_
    _symmetry_equiv_pos_as_xyz
    'x, y, z'
    '-x, y+1/2, -z+1/2'
    '-x, -y, -z'
    'x, -y-1/2, z-1/2'
_cell_length_a     9.9418(12)
_cell_length_b     18.456(3)
_cell_length_c     10.1151(14)
_cell_angle_alpha     90.00
_cell_angle_beta     104.361(2)
_cell_angle_gamma     90.00
_cell_volume     1798.0(4)
_cell_formula_units_Z     4
_cell_measurement_reflns_used     6064
_cell_measurement_theta_min     2.1
_cell_measurement_theta_max     28.2
_cell_measurement_temperature     113(2)
_exptl_crystal_description     Prism
_exptl_crystal_colour     Colorless
_exptl_crystal_size_max     0.20
_exptl_crystal_size_mid     0.18
_exptl_crystal_size_min     0.14
_exptl_crystal_density_diffrn     1.283
_exptl_crystal_density_meas     ?
_exptl_crystal_density_method     'not measured'
_exptl_crystal_F_000     736
_exptl_absorpt_coefficient_mu     0.084
_exptl_absorpt_correction_type     multi-scan
_exptl_absorpt_process_details     '(CrystalClear; Rigaku, 2001)'
_exptl_absorpt_correction_T_min     0.9834
_exptl_absorpt_correction_T_max     0.9883
_exptl_special_details
;
;
_diffrn_ambient_temperature     113(2)
_diffrn_radiation_type     MoK\a
_diffrn_radiation_wavelength     0.71073
_diffrn_radiation_source     'rotating anode'
_diffrn_radiation_monochromator     multilayer
_diffrn_measurement_device_type     'Rigaku Saturn724 CCD'
_diffrn_measurement_method     '\w and \f scans'
_diffrn_detector_area_resol_mean     14.22
_diffrn_reflns_number     18576
_diffrn_reflns_av_R_equivalents     0.0611
_diffrn_reflns_av_sigmaI/netI     0.0465
_diffrn_reflns_theta_min     2.11
_diffrn_reflns_theta_max     25.01
_diffrn_reflns_theta_full     25.01
_diffrn_measured_fraction_theta_max     1.000
_diffrn_measured_fraction_theta_full     1.000
_diffrn_reflns_limit_h_min     -11
_diffrn_reflns_limit_h_max     11
_diffrn_reflns_limit_k_min     -21
_diffrn_reflns_limit_k_max     21
_diffrn_reflns_limit_l_min     -12
_diffrn_reflns_limit_l_max     12
_diffrn_standards_number     0
_diffrn_standards_interval_count     0
_diffrn_standards_interval_time     0
_diffrn_standards_decay_%     0
_refine_special_details
;
Refinement of <i>F</i>^2^ against ALL reflections. The weighted <i>R</i>-factor
<i>wR</i> and goodness of fit <i>S</i> are based on <i>F</i>^2^, conventional
<i>R</i>-factors <i>R</i> are based on <i>F</i>, with <i>F</i> set to zero for
negative <i>F</i>^2^. The threshold expression of <i>F</i>^2^ >
\s(<i>F</i>^2^) is used only for calculating <i>R</i>-factors(gt) <i>etc</i>.
and is not relevant to the choice of reflections for refinement.
<i>R</i>-factors based on <i>F</i>^2^ are statistically about twice as large
as those based on <i>F</i>, and <i>R</i>- factors based on ALL data will be
even larger.
;
_reflns_number_total     3160
_reflns_number_gt     2910
_reflns_threshold_expression     >2sigma(I)
_refine_ls_structure_factor_coef     Fsqd
_refine_ls_matrix_type     full
_refine_ls_R_factor_all     0.0783
_refine_ls_R_factor_gt     0.0694
_refine_ls_wR_factor_gt     0.1728
_refine_ls_wR_factor_ref     0.1804
_refine_ls_goodness_of_fit_ref     1.113
_refine_ls_restrained_S_all     1.113
_refine_ls_number_reflns     3160
_refine_ls_number_parameters     242
_refine_ls_number_restraints     1
_refine_ls_hydrogen_treatment     mixed
_refine_ls_weighting_scheme     calc
_refine_ls_weighting_details
         'calc w=1/[\s^2^(Fo^2^)+(0.0849P)^2^+1.0899P] where P=(Fo^2^+2Fc^2^)/3'
_atom_sites_solution_hydrogens     geom
_atom_sites_solution_primary     direct
_atom_sites_solution_secondary     difmap
_refine_ls_shift/su_max     0.000
_refine_ls_shift/su_mean     0.000
_refine_diff_density_max     0.201
_refine_diff_density_min     -0.243
_refine_ls_extinction_method     none
_refine_ls_extinction_coef     ?
loop_
    _atom_type_symbol
    _atom_type_description
    _atom_type_scat_dispersion_real
    _atom_type_scat_dispersion_imag
    _atom_type_scat_source
    'C' 'C' 0.0033 0.0016
                         'International Tables Vol C Tables 4.2.6.8 and 6.1.1.4'
    'H' 'H' 0.0000 0.0000
                         'International Tables Vol C Tables 4.2.6.8 and 6.1.1.4'
    'N' 'N' 0.0061 0.0033
                         'International Tables Vol C Tables 4.2.6.8 and 6.1.1.4'
    'O' 'O' 0.0106 0.0060
                         'International Tables Vol C Tables 4.2.6.8 and 6.1.1.4'
_computing_data_collection     'CrystalClear (Rigaku, 2001)'
_computing_cell_refinement     'CrystalClear (Rigaku, 2001)'
_computing_data_reduction     'CrystalClear (Rigaku, 2001)'
_computing_structure_solution     'SHELXS97 (Sheldrick, 2008)'
_computing_structure_refinement     'SHELXL97 (Sheldrick, 2008)'
_computing_molecular_graphics     'SHELXTL (Sheldrick, 2008)'
_computing_publication_material     'CrystalStructure (Rigaku, 2001)'
loop_
    _atom_site_type_symbol
    _atom_site_label
    _atom_site_fract_x
    _atom_site_fract_y
    _atom_site_fract_z
    _atom_site_U_iso_or_equiv
    _atom_site_adp_type
    _atom_site_calc_flag
    _atom_site_refinement_flags
    _atom_site_occupancy
    _atom_site_symmetry_multiplicity
    _atom_site_disorder_assembly
    _atom_site_disorder_group
    O O1 0.72095(18) 1.08766(10) 0.41989(19) 0.0284(5) Uani d . 1 1 . .
    O O2 0.83461(19) 0.93727(10) 0.00431(19) 0.0291(5) Uani d . 1 1 . .
    N N1 0.4862(2) 1.05874(11) 0.3514(2) 0.0249(5) Uani d . 1 1 . .
    N N2 0.4038(2) 1.01384(12) 0.2496(2) 0.0263(5) Uani d . 1 1 . .
    N N3 0.7420(2) 0.96481(12) 0.2169(2) 0.0268(5) Uani d D 1 1 . .
    C C1 0.4275(3) 1.12584(14) 0.3815(3) 0.0248(6) Uani d . 1 1 . .
    C C2 0.4802(3) 1.15799(15) 0.5078(3) 0.0287(6) Uani d . 1 1 . .
    H H2 0.5552 1.1362 0.5722 0.034 Uiso calc R 1 1 . .
    C C3 0.4225(3) 1.22220(16) 0.5392(3) 0.0337(7) Uani d . 1 1 . .
    H H3A 0.4590 1.2448 0.6250 0.040 Uiso calc R 1 1 . .
    C C4 0.3118(3) 1.25348(15) 0.4457(3) 0.0352(7) Uani d . 1 1 . .
    H H4 0.2719 1.2972 0.4679 0.042 Uiso calc R 1 1 . .
    C C5 0.2596(3) 1.22104(15) 0.3202(3) 0.0336(7) Uani d . 1 1 . .
    H H5 0.1835 1.2426 0.2565 0.040 Uiso calc R 1 1 . .
    C C6 0.3173(3) 1.15733(14) 0.2864(3) 0.0278(6) Uani d . 1 1 . .
    H H6 0.2822 1.1355 0.1996 0.033 Uiso calc R 1 1 . .
    C C7 0.6269(3) 1.04979(14) 0.3528(3) 0.0250(6) Uani d . 1 1 . .
    C C8 0.6267(3) 0.99043(14) 0.2596(3) 0.0258(6) Uani d . 1 1 . .
    C C9 0.4928(3) 0.97008(14) 0.2037(3) 0.0272(6) Uani d . 1 1 . .
    C C10 0.4406(3) 0.91013(15) 0.1055(3) 0.0344(7) Uani d . 1 1 . .
    H H10A 0.4021 0.8716 0.1517 0.052 Uiso calc R 1 1 . .
    H H10B 0.5174 0.8907 0.0713 0.052 Uiso calc R 1 1 . .
    H H10C 0.3681 0.9287 0.0289 0.052 Uiso calc R 1 1 . .
    C C11 0.2724(3) 0.98719(15) 0.2733(3) 0.0284(6) Uani d . 1 1 . .
    H H11A 0.2200 0.9615 0.1919 0.043 Uiso calc R 1 1 . .
    H H11B 0.2176 1.0282 0.2923 0.043 Uiso calc R 1 1 . .
    H H11C 0.2920 0.9540 0.3514 0.043 Uiso calc R 1 1 . .
    C C12 0.8539(3) 0.92975(14) 0.2913(3) 0.0251(6) Uani d . 1 1 . .
    C C13 0.8703(3) 0.92201(16) 0.4421(3) 0.0329(7) Uani d . 1 1 . .
    H H13A 0.8720 0.9701 0.4834 0.049 Uiso calc R 1 1 . .
    H H13B 0.9573 0.8967 0.4827 0.049 Uiso calc R 1 1 . .
    H H13C 0.7921 0.8942 0.4586 0.049 Uiso calc R 1 1 . .
    C C14 0.9500(3) 0.90044(14) 0.2283(3) 0.0260(6) Uani d . 1 1 . .
    H H14 1.0305 0.8779 0.2833 0.031 Uiso calc R 1 1 . .
    C C15 0.9329(3) 0.90276(13) 0.0845(3) 0.0241(6) Uani d . 1 1 . .
    C C16 1.0308(3) 0.86266(13) 0.0208(3) 0.0231(6) Uani d . 1 1 . .
    C C17 1.0587(3) 0.88942(14) -0.0988(3) 0.0276(6) Uani d . 1 1 . .
    H H17 1.0171 0.9334 -0.1373 0.033 Uiso calc R 1 1 . .
    C C18 1.1466(3) 0.85217(15) -0.1615(3) 0.0307(6) Uani d . 1 1 . .
    H H18 1.1660 0.8708 -0.2423 0.037 Uiso calc R 1 1 . .
    C C19 1.2063(3) 0.78773(15) -0.1065(3) 0.0315(7) Uani d . 1 1 . .
    H H19 1.2671 0.7625 -0.1495 0.038 Uiso calc R 1 1 . .
    C C20 1.1783(3) 0.75975(15) 0.0104(3) 0.0340(7) Uani d . 1 1 . .
    H H20 1.2187 0.7151 0.0470 0.041 Uiso calc R 1 1 . .
    C C21 1.0911(3) 0.79702(15) 0.0743(3) 0.0302(6) Uani d . 1 1 . .
    H H21 1.0720 0.7779 0.1549 0.036 Uiso calc R 1 1 . .
    H H3 0.739(3) 0.9643(18) 0.1269(13) 0.046(9) Uiso d D 1 1 . .
loop_
    _atom_site_aniso_label
    _atom_site_aniso_U_11
    _atom_site_aniso_U_22
    _atom_site_aniso_U_33
    _atom_site_aniso_U_12
    _atom_site_aniso_U_13
    _atom_site_aniso_U_23
    O1 0.0287(10) 0.0262(10) 0.0321(11) -0.0030(8) 0.0107(8) -0.0034(8)
    O2 0.0313(10) 0.0288(10) 0.0290(10) 0.0064(8) 0.0107(8) 0.0013(8)
    N1 0.0244(11) 0.0230(11) 0.0274(12) 0.0019(9) 0.0068(9) -0.0039(9)
    N2 0.0253(11) 0.0255(12) 0.0288(12) 0.0008(9) 0.0078(9) -0.0028(9)
    N3 0.0276(12) 0.0285(12) 0.0265(12) 0.0038(10) 0.0105(10) 0.0011(10)
    C1 0.0270(14) 0.0192(13) 0.0326(15) 0.0021(10) 0.0158(12) 0.0006(11)
    C2 0.0259(14) 0.0302(15) 0.0309(15) 0.0011(11) 0.0087(12) -0.0048(12)
    C3 0.0321(15) 0.0335(16) 0.0380(17) -0.0029(12) 0.0136(13) -0.0089(13)
    C4 0.0361(17) 0.0240(14) 0.0487(19) 0.0034(12) 0.0167(14) -0.0051(13)
    C5 0.0345(16) 0.0280(15) 0.0411(17) 0.0083(12) 0.0146(13) 0.0072(13)
    C6 0.0318(15) 0.0261(14) 0.0276(14) 0.0019(11) 0.0113(12) 0.0021(11)
    C7 0.0261(14) 0.0251(14) 0.0269(14) 0.0021(11) 0.0123(11) 0.0038(11)
    C8 0.0320(15) 0.0248(14) 0.0233(14) 0.0019(11) 0.0123(12) 0.0020(11)
    C9 0.0322(15) 0.0243(14) 0.0258(14) 0.0045(11) 0.0084(12) 0.0010(11)
    C10 0.0371(16) 0.0311(16) 0.0349(16) -0.0001(12) 0.0085(13) -0.0100(13)
    C11 0.0237(14) 0.0307(15) 0.0317(15) -0.0005(11) 0.0086(11) 0.0029(12)
    C12 0.0269(14) 0.0210(13) 0.0292(14) -0.0009(11) 0.0102(11) -0.0022(11)
    C13 0.0348(16) 0.0391(16) 0.0267(15) 0.0043(13) 0.0112(13) 0.0003(12)
    C14 0.0247(14) 0.0277(14) 0.0260(14) 0.0011(11) 0.0068(11) 0.0030(11)
    C15 0.0237(13) 0.0198(13) 0.0304(14) -0.0016(10) 0.0095(11) -0.0011(11)
    C16 0.0222(13) 0.0220(13) 0.0249(14) 0.0005(10) 0.0053(10) -0.0022(10)
    C17 0.0272(14) 0.0243(14) 0.0306(15) -0.0014(11) 0.0058(11) -0.0007(11)
    C18 0.0285(15) 0.0377(16) 0.0282(15) -0.0047(12) 0.0116(12) -0.0060(12)
    C19 0.0275(15) 0.0324(15) 0.0352(16) 0.0028(12) 0.0089(12) -0.0087(13)
    C20 0.0344(16) 0.0284(15) 0.0404(17) 0.0090(12) 0.0117(13) 0.0008(13)
    C21 0.0350(15) 0.0258(14) 0.0326(15) 0.0028(12) 0.0135(12) 0.0031(12)
_geom_special_details
;
All e.s.d.'s (except the e.s.d. in the dihedral angle between two l.s. planes)
are estimated using the full covariance matrix. The cell e.s.d.'s are taken
into account individually in the estimation of e.s.d.'s in distances, angles
and torsion angles; correlations between e.s.d.'s in cell parameters are only
used when they are defined by crystal symmetry. An approximate (isotropic)
treatment of cell e.s.d.'s is used for estimating e.s.d.'s involving l.s.
planes.
;
loop_
    _geom_bond_atom_site_label_1
    _geom_bond_atom_site_label_2
    _geom_bond_site_symmetry_2
    _geom_bond_distance
    _geom_bond_publ_flag
    O1 C7 . 1.228(3) ?
    O2 C15 . 1.275(3) ?
    N1 C7 . 1.405(3) ?
    N1 N2 . 1.414(3) ?
    N1 C1 . 1.434(3) ?
    N2 C9 . 1.362(3) ?
    N2 C11 . 1.470(3) ?
    N3 C12 . 1.344(3) ?
    N3 C8 . 1.404(3) ?
    N3 H3 . 0.903(10) ?
    C1 C2 . 1.387(4) ?
    C1 C6 . 1.394(4) ?
    C2 C3 . 1.387(4) ?
    C2 H2 . 0.9500 ?
    C3 C4 . 1.387(4) ?
    C3 H3A . 0.9500 ?
    C4 C5 . 1.384(4) ?
    C4 H4 . 0.9500 ?
    C5 C6 . 1.388(4) ?
    C5 H5 . 0.9500 ?
    C6 H6 . 0.9500 ?
    C7 C8 . 1.445(4) ?
    C8 C9 . 1.364(4) ?
    C9 C10 . 1.492(4) ?
    C10 H10A . 0.9800 ?
    C10 H10B . 0.9800 ?
    C10 H10C . 0.9800 ?
    C11 H11A . 0.9800 ?
    C11 H11B . 0.9800 ?
    C11 H11C . 0.9800 ?
    C12 C14 . 1.383(4) ?
    C12 C13 . 1.500(4) ?
    C13 H13A . 0.9800 ?
    C13 H13B . 0.9800 ?
    C13 H13C . 0.9800 ?
    C14 C15 . 1.423(4) ?
    C14 H14 . 0.9500 ?
    C15 C16 . 1.490(3) ?
    C16 C17 . 1.397(4) ?
    C16 C21 . 1.399(4) ?
    C17 C18 . 1.383(4) ?
    C17 H17 . 0.9500 ?
    C18 C19 . 1.383(4) ?
    C18 H18 . 0.9500 ?
    C19 C20 . 1.380(4) ?
    C19 H19 . 0.9500 ?
    C20 C21 . 1.386(4) ?
    C20 H20 . 0.9500 ?
    C21 H21 . 0.9500 ?
loop_
    _geom_angle_atom_site_label_1
    _geom_angle_atom_site_label_2
    _geom_angle_atom_site_label_3
    _geom_angle_site_symmetry_1
    _geom_angle_site_symmetry_3
    _geom_angle
    _geom_angle_publ_flag
    C7 N1 N2 . . 109.5(2) ?
    C7 N1 C1 . . 123.8(2) ?
    N2 N1 C1 . . 117.9(2) ?
    C9 N2 N1 . . 106.7(2) ?
    C9 N2 C11 . . 122.4(2) ?
    N1 N2 C11 . . 117.1(2) ?
    C12 N3 C8 . . 128.0(2) ?
    C12 N3 H3 . . 112(2) ?
    C8 N3 H3 . . 119(2) ?
    C2 C1 C6 . . 120.7(2) ?
    C2 C1 N1 . . 119.0(2) ?
    C6 C1 N1 . . 120.3(2) ?
    C1 C2 C3 . . 119.6(3) ?
    C1 C2 H2 . . 120.2 ?
    C3 C2 H2 . . 120.2 ?
    C4 C3 C2 . . 120.2(3) ?
    C4 C3 H3A . . 119.9 ?
    C2 C3 H3A . . 119.9 ?
    C5 C4 C3 . . 120.0(3) ?
    C5 C4 H4 . . 120.0 ?
    C3 C4 H4 . . 120.0 ?
    C4 C5 C6 . . 120.6(3) ?
    C4 C5 H5 . . 119.7 ?
    C6 C5 H5 . . 119.7 ?
    C5 C6 C1 . . 119.0(3) ?
    C5 C6 H6 . . 120.5 ?
    C1 C6 H6 . . 120.5 ?
    O1 C7 N1 . . 124.0(2) ?
    O1 C7 C8 . . 132.0(2) ?
    N1 C7 C8 . . 104.0(2) ?
    C9 C8 N3 . . 124.6(2) ?
    C9 C8 C7 . . 108.8(2) ?
    N3 C8 C7 . . 126.0(2) ?
    N2 C9 C8 . . 110.2(2) ?
    N2 C9 C10 . . 121.3(2) ?
    C8 C9 C10 . . 128.5(2) ?
    C9 C10 H10A . . 109.5 ?
    C9 C10 H10B . . 109.5 ?
    H10A C10 H10B . . 109.5 ?
    C9 C10 H10C . . 109.5 ?
    H10A C10 H10C . . 109.5 ?
    H10B C10 H10C . . 109.5 ?
    N2 C11 H11A . . 109.5 ?
    N2 C11 H11B . . 109.5 ?
    H11A C11 H11B . . 109.5 ?
    N2 C11 H11C . . 109.5 ?
    H11A C11 H11C . . 109.5 ?
    H11B C11 H11C . . 109.5 ?
    N3 C12 C14 . . 120.0(2) ?
    N3 C12 C13 . . 118.8(2) ?
    C14 C12 C13 . . 121.2(2) ?
    C12 C13 H13A . . 109.5 ?
    C12 C13 H13B . . 109.5 ?
    H13A C13 H13B . . 109.5 ?
    C12 C13 H13C . . 109.5 ?
    H13A C13 H13C . . 109.5 ?
    H13B C13 H13C . . 109.5 ?
    C12 C14 C15 . . 122.6(2) ?
    C12 C14 H14 . . 118.7 ?
    C15 C14 H14 . . 118.7 ?
    O2 C15 C14 . . 122.9(2) ?
    O2 C15 C16 . . 116.9(2) ?
    C14 C15 C16 . . 120.1(2) ?
    C17 C16 C21 . . 118.9(2) ?
    C17 C16 C15 . . 119.3(2) ?
    C21 C16 C15 . . 121.7(2) ?
    C18 C17 C16 . . 120.3(3) ?
    C18 C17 H17 . . 119.8 ?
    C16 C17 H17 . . 119.8 ?
    C19 C18 C17 . . 120.0(3) ?
    C19 C18 H18 . . 120.0 ?
    C17 C18 H18 . . 120.0 ?
    C20 C19 C18 . . 120.6(3) ?
    C20 C19 H19 . . 119.7 ?
    C18 C19 H19 . . 119.7 ?
    C19 C20 C21 . . 119.7(3) ?
    C19 C20 H20 . . 120.1 ?
    C21 C20 H20 . . 120.1 ?
    C20 C21 C16 . . 120.5(3) ?
    C20 C21 H21 . . 119.8 ?
    C16 C21 H21 . . 119.8 ?
loop_
    _geom_torsion_atom_site_label_1
    _geom_torsion_atom_site_label_2
    _geom_torsion_atom_site_label_3
    _geom_torsion_atom_site_label_4
    _geom_torsion_site_symmetry_1
    _geom_torsion_site_symmetry_2
    _geom_torsion_site_symmetry_3
    _geom_torsion_site_symmetry_4
    _geom_torsion
    _geom_torsion_publ_flag
    C7 N1 N2 C9 . . . . 8.9(3) ?
    C1 N1 N2 C9 . . . . 157.7(2) ?
    C7 N1 N2 C11 . . . . 150.4(2) ?
    C1 N1 N2 C11 . . . . -60.8(3) ?
    C7 N1 C1 C2 . . . . -58.8(3) ?
    N2 N1 C1 C2 . . . . 157.1(2) ?
    C7 N1 C1 C6 . . . . 122.5(3) ?
    N2 N1 C1 C6 . . . . -21.6(3) ?
    C6 C1 C2 C3 . . . . -0.1(4) ?
    N1 C1 C2 C3 . . . . -178.8(2) ?
    C1 C2 C3 C4 . . . . 0.8(4) ?
    C2 C3 C4 C5 . . . . -0.7(4) ?
    C3 C4 C5 C6 . . . . -0.2(4) ?
    C4 C5 C6 C1 . . . . 0.9(4) ?
    C2 C1 C6 C5 . . . . -0.8(4) ?
    N1 C1 C6 C5 . . . . 177.9(2) ?
    N2 N1 C7 O1 . . . . 171.5(2) ?
    C1 N1 C7 O1 . . . . 24.9(4) ?
    N2 N1 C7 C8 . . . . -7.3(3) ?
    C1 N1 C7 C8 . . . . -153.9(2) ?
    C12 N3 C8 C9 . . . . -121.4(3) ?
    C12 N3 C8 C7 . . . . 69.0(4) ?
    O1 C7 C8 C9 . . . . -175.5(3) ?
    N1 C7 C8 C9 . . . . 3.1(3) ?
    O1 C7 C8 N3 . . . . -4.5(5) ?
    N1 C7 C8 N3 . . . . 174.1(2) ?
    N1 N2 C9 C8 . . . . -6.8(3) ?
    C11 N2 C9 C8 . . . . -145.8(2) ?
    N1 N2 C9 C10 . . . . 173.5(2) ?
    C11 N2 C9 C10 . . . . 34.6(4) ?
    N3 C8 C9 N2 . . . . -168.8(2) ?
    C7 C8 C9 N2 . . . . 2.3(3) ?
    N3 C8 C9 C10 . . . . 10.8(5) ?
    C7 C8 C9 C10 . . . . -178.0(3) ?
    C8 N3 C12 C14 . . . . 171.9(3) ?
    C8 N3 C12 C13 . . . . -6.8(4) ?
    N3 C12 C14 C15 . . . . -2.9(4) ?
    C13 C12 C14 C15 . . . . 175.8(2) ?
    C12 C14 C15 O2 . . . . 6.3(4) ?
    C12 C14 C15 C16 . . . . -172.6(2) ?
    O2 C15 C16 C17 . . . . 31.3(3) ?
    C14 C15 C16 C17 . . . . -149.8(2) ?
    O2 C15 C16 C21 . . . . -145.8(3) ?
    C14 C15 C16 C21 . . . . 33.1(4) ?
    C21 C16 C17 C18 . . . . -1.2(4) ?
    C15 C16 C17 C18 . . . . -178.4(2) ?
    C16 C17 C18 C19 . . . . 0.6(4) ?
    C17 C18 C19 C20 . . . . 0.4(4) ?
    C18 C19 C20 C21 . . . . -0.8(4) ?
    C19 C20 C21 C16 . . . . 0.2(4) ?
    C17 C16 C21 C20 . . . . 0.8(4) ?
    C15 C16 C21 C20 . . . . 177.9(3) ?
loop_
    _geom_hbond_atom_site_label_D
    _geom_hbond_atom_site_label_H
    _geom_hbond_atom_site_label_A
    _geom_hbond_site_symmetry_A
    _geom_hbond_distance_DH
    _geom_hbond_distance_HA
    _geom_hbond_distance_DA
    _geom_hbond_angle_DHA
    N3 H3 O2 . 0.903(10) 1.81(2) 2.591(3) 143(3)
data_global
_journal_date_recd_electronic     2011-05-22
_journal_date_accepted     2011-06-07
_journal_name_full     'Acta Crystallographica, Section E'
_journal_year     2011
_journal_volume     67
_journal_issue      7
_journal_page_first     o1640
_journal_page_last     o1640
_journal_paper_category     QO
_journal_coeditor_code     JH2294
_publ_contact_author_name     'Hualing Zhu'
_publ_contact_author_address
;
Department of Basic Science,
Tianjin Agriculturial College
Tianjin Jinjing Road No 22,
Tianjin, 300384
People's Republic of China
;
_publ_contact_author_email     'zhuhualing2004@126.com'
_publ_contact_author_fax     ?
_publ_contact_author_phone     ?
_publ_section_title
;\
1,5-Dimethyl-4-(1-methyl-3-oxo-3-phenylprop-1-enylamino)-2-phenyl-1<i>H</i>-\
pyrazol-3(2<i>H</i>)-one
;
loop_
    _publ_author_name
    _publ_author_footnote
    _publ_author_address
    'Zhu, Hualing' .
;
Department of Basic Science,
Tianjin Agriculturial College
Tianjin Jinjing Road No 22,
Tianjin, 300384
People's Republic of China
;
    'Wang, Zhan' .
;
Department of Basic Science,
Tianjin Agriculturial College
Tianjin Jinjing Road No 22,
Tianjin, 300384
People's Republic of China
;
    'Ren, Junjie' .
;
Department of Basic Science,
Tianjin Agriculturial College
Tianjin Jinjing Road No 22,
Tianjin, 300384
People's Republic of China
;
    'Zhang, Miao' .
;
Department of Basic Science,
Tianjin Agriculturial College
Tianjin Jinjing Road No 22,
Tianjin, 300384
People's Republic of China
;
    'Xu, Wei' .
;
Department of Basic Science,
Tianjin Agriculturial College
Tianjin Jinjing Road No 22,
Tianjin, 300384
People's Republic of China
;
