# Supplementary material for: 1,5-Dimethyl-4-(1-methyl-3-oxo-3-phenylprop-1-enyl­amino)-2-phenyl-1H-pyrazol-3(2H)-one
Source: Acta Crystallogr Sect E Struct Rep Online. 2011 Jun 11;67(Pt 7):o1640. doi: 10.1107/S1600536811021945 (PMC3151847; doi:10.1107/S1600536811021945)
Supplement: Supplementary file 2 [file e-67-o1640-Isup2.hkl]

# 
# h,k,l, Fc-squared, Fo-squared, sigma(Fo-squared) and status flag 
# 
data_I
_shelx_title ' shelx in P2(1)/c' 
_shelx_refln_list_code          4 
_shelx_F_calc_maximum      135.49 
_exptl_crystal_F_000       736.00 
_reflns_d_resolution_high  0.8404 
 
loop_ 
 _symmetry_equiv_pos_as_xyz 
 'x, y, z' 
 '-x, y+1/2, -z+1/2' 
 '-x, -y, -z' 
 'x, -y-1/2, z-1/2' 
 
_cell_length_a     9.9418 
_cell_length_b    18.4565 
_cell_length_c    10.1151 
_cell_angle_alpha  90.000 
_cell_angle_beta  104.361 
_cell_angle_gamma  90.000 
 
_shelx_F_squared_multiplier     1.000 
 
loop_ 
 _refln_index_h 
 _refln_index_k 
 _refln_index_l 
 _refln_F_squared_calc 
 _refln_F_squared_meas 
 _refln_F_squared_sigma 
 _refln_observed_status 
   1   0   0     1081.26      826.80     10.26 o 
   2   0   0        8.02       27.14      3.25 o 
   3   0   0     1827.67     1800.78     20.96 o 
   4   0   0      528.51      588.60      9.51 o 
   5   0   0      421.62      424.23      8.62 o 
   6   0   0       72.31       77.19      7.81 o 
   7   0   0      315.03      335.84     10.31 o 
   8   0   0        3.49        8.41      2.99 o 
   9   0   0     1768.99     1889.80     45.15 o 
  10   0   0       69.54       82.94     19.45 o 
  11   0   0       56.61       39.53     11.21 o 
   1   1   0      354.88      323.63      3.20 o 
   2   1   0     5464.41     5063.13     85.23 o 
   3   1   0       13.08       23.66      2.07 o 
   4   1   0       20.20       21.39      1.87 o 
   5   1   0       59.18       82.28      6.28 o 
   6   1   0      859.28      911.99     15.04 o 
   7   1   0        7.04        9.14      1.86 o 
   8   1   0        6.58       12.07      4.80 o 
   9   1   0        0.99       10.79      4.18 o 
  10   1   0       37.77       65.35     10.57 o 
  11   1   0       62.38       67.49     13.01 o 
   0   2   0     8706.53     7079.25     57.29 o 
   1   2   0     2636.33     2386.90     16.48 o 
   2   2   0      916.94      838.97      7.71 o 
   3   2   0        0.46        7.94      2.40 o 
   4   2   0       28.97       28.39      2.76 o 
   5   2   0       17.51       24.36      3.01 o 
   6   2   0        7.71       11.31      3.85 o 
   7   2   0        7.34       15.87      3.75 o 
   8   2   0     1195.57     1234.27     53.36 o 
   9   2   0      883.17      956.79     30.10 o 
  10   2   0       79.85      109.28     18.76 o 
  11   2   0        0.55       13.48      7.64 o 
   1   3   0      869.53      790.80      7.02 o 
   2   3   0    18356.97    16399.24    181.06 o 
   3   3   0      898.39      850.29     10.64 o 
   4   3   0     1639.75     1561.14     18.62 o 
   5   3   0      788.44      765.89     21.07 o 
   6   3   0      161.37      171.43     13.99 o 
   7   3   0       91.91       89.19      9.19 o 
   8   3   0       63.09       50.23      8.40 o 
   9   3   0        0.00        5.24      6.07 o 
  10   3   0       20.15       34.69      8.85 o 
  11   3   0       22.05       35.71      8.96 o 
   0   4   0      179.42       93.41      3.80 o 
   1   4   0     6845.33     6377.48     73.11 o 
   2   4   0    10030.50     9151.11     73.00 o 
   3   4   0       58.49       72.52      4.70 o 
   4   4   0        1.57        7.75      2.11 o 
   5   4   0      340.71      363.41     11.53 o 
   6   4   0       76.68      107.49      9.98 o 
   7   4   0       43.06       52.59      8.20 o 
   8   4   0      510.66      545.72     20.06 o 
   9   4   0       17.94       20.44      6.00 o 
  10   4   0      363.05      364.94     44.54 o 
  11   4   0      159.54      161.11     27.51 o 
   1   5   0     1771.59     1696.93     14.09 o 
   2   5   0     3827.40     3572.07     21.34 o 
   3   5   0      345.20      304.34      5.77 o 
   4   5   0       59.40       59.88      4.13 o 
   5   5   0       67.17       73.82      8.47 o 
   6   5   0       79.05       91.04     10.73 o 
   7   5   0        4.40        8.03      4.86 o 
   8   5   0      583.21      669.18     21.76 o 
   9   5   0      258.06      269.33     31.29 o 
  10   5   0       65.19       81.88     11.98 o 
  11   5   0       68.16       53.77     11.19 o 
   0   6   0     7419.43     7288.88     85.28 o 
   1   6   0     3211.15     3008.53     23.15 o 
   2   6   0      108.83      129.11      6.96 o 
   3   6   0      756.84      751.71      8.05 o 
   4   6   0        0.01        5.11      1.49 o 
   5   6   0       73.30       92.28     10.66 o 
   6   6   0        3.38       12.10      3.44 o 
   7   6   0      113.46      125.11     12.35 o 
   8   6   0      529.01      571.85     25.99 o 
   9   6   0       63.78       54.93      9.00 o 
  10   6   0      127.94      158.00     18.68 o 
  11   6   0        2.13       13.80      6.50 o 
   1   7   0      429.18      440.61      6.36 o 
   2   7   0        9.17       18.44      1.81 o 
   3   7   0      530.15      504.17      8.98 o 
   4   7   0      429.48      427.93      8.37 o 
   5   7   0       12.48       11.00      2.39 o 
   6   7   0       47.70       67.11      8.94 o 
   7   7   0       11.75       23.60      5.75 o 
   8   7   0       41.42       54.64      9.35 o 
   9   7   0       45.62       54.59      8.76 o 
  10   7   0       37.97       35.42      7.28 o 
   0   8   0      465.22      493.01     11.90 o 
   1   8   0      122.01      114.16      8.39 o 
   2   8   0      153.63      159.60      5.40 o 
   3   8   0     2477.62     2528.93     33.53 o 
   4   8   0       31.64       20.32      3.01 o 
   5   8   0      425.87      450.91     16.29 o 
   6   8   0      433.46      473.44     35.24 o 
   7   8   0       43.80       38.92      7.36 o 
   8   8   0      376.29      399.17     38.34 o 
   9   8   0       11.96       18.88      5.38 o 
  10   8   0        0.00        7.92      3.59 o 
   1   9   0      387.96      370.37     10.64 o 
   2   9   0     5327.78     5558.18     65.72 o 
   3   9   0      335.35      320.39      9.76 o 
   4   9   0       22.67       17.94      2.58 o 
   5   9   0      588.39      564.43     22.92 o 
   6   9   0      217.86      194.47     22.99 o 
   7   9   0      286.39      314.64     31.79 o 
   8   9   0      136.52      158.29     17.43 o 
   9   9   0      396.37      434.49     27.73 o 
  10   9   0        5.38       10.77      4.91 o 
   0  10   0       79.74       89.77     13.74 o 
   1  10   0      725.22      723.41     10.77 o 
   2  10   0      174.66      149.27      9.29 o 
   3  10   0      919.07      898.82     22.07 o 
   4  10   0        5.40       20.83      3.00 o 
   5  10   0       49.19       52.71      5.99 o 
   6  10   0     2990.69     2997.13     73.35 o 
   7  10   0       91.19      111.20     14.02 o 
   8  10   0      174.49      174.80     19.51 o 
   9  10   0        0.03        5.02      4.81 o 
  10  10   0        2.41        8.41      4.13 o 
   1  11   0      245.54      235.23     14.66 o 
   2  11   0      946.82      919.84     22.45 o 
   3  11   0       10.85       14.04      2.89 o 
   4  11   0      119.17      141.62     13.30 o 
   5  11   0      142.74      170.09     12.95 o 
   6  11   0      462.68      469.12     19.69 o 
   7  11   0      523.58      539.64     24.91 o 
   8  11   0      216.62      162.91     27.56 o 
   9  11   0        0.13       15.09      7.53 o 
   0  12   0       81.62       97.76     12.74 o 
   1  12   0       26.41       29.39      3.69 o 
   2  12   0      222.99      246.56     15.88 o 
   3  12   0       46.69       52.27      5.90 o 
   4  12   0      191.63      196.11     13.96 o 
   5  12   0      247.97      244.95     20.89 o 
   6  12   0      304.66      311.79     16.43 o 
   7  12   0      242.55      217.47     25.41 o 
   8  12   0       41.24       40.36      7.13 o 
   9  12   0       45.20       54.58      8.80 o 
   1  13   0        1.09        8.36      3.03 o 
   2  13   0        0.92        8.85      2.75 o 
   3  13   0      544.40      516.18     22.31 o 
   4  13   0      802.42      771.25     18.13 o 
   5  13   0       13.24       17.49      4.30 o 
   6  13   0     1137.65     1207.41     26.54 o 
   7  13   0        3.31       13.94      6.79 o 
   8  13   0       90.87       64.38     14.73 o 
   9  13   0        7.95        8.27      4.31 o 
   0  14   0      509.77      554.18     19.98 o 
   1  14   0        2.00        6.65      3.17 o 
   2  14   0       57.60       54.14      7.16 o 
   3  14   0      356.82      367.01     25.58 o 
   4  14   0      246.00      247.21     16.03 o 
   5  14   0      146.31      153.90     16.04 o 
   6  14   0       34.16       36.47      6.95 o 
   7  14   0      280.24      244.11     36.41 o 
   8  14   0      122.90      104.79     21.13 o 
   1  15   0        4.17        7.58      4.16 o 
   2  15   0       60.98       66.03      7.65 o 
   3  15   0      480.23      477.84     24.67 o 
   4  15   0        0.11       10.62      3.55 o 
   5  15   0       97.44       97.47     11.30 o 
   6  15   0      279.04      320.67     14.14 o 
   7  15   0       88.21       76.57     14.95 o 
   8  15   0        2.51        9.22      4.54 o 
   0  16   0      239.94      225.95     25.70 o 
   1  16   0        4.32       11.39      4.64 o 
   2  16   0        7.93       15.05      4.44 o 
   3  16   0       25.72       24.55      4.24 o 
   4  16   0      577.79      627.37     25.99 o 
   5  16   0      168.87      172.46     18.73 o 
   6  16   0      270.19      302.20     22.52 o 
   7  16   0       33.49       31.01      7.13 o 
   1  17   0        7.44        5.69      3.53 o 
   2  17   0       41.40       39.82      6.06 o 
   3  17   0      155.24      174.30     17.19 o 
   4  17   0      319.33      314.95     18.11 o 
   5  17   0      622.93      642.36     16.74 o 
   6  17   0       14.11       37.11      7.24 o 
   7  17   0       24.16       32.25      8.91 o 
   0  18   0        0.31       19.58      9.14 o 
   1  18   0       58.42       52.98      7.74 o 
   2  18   0       27.41       26.77      5.96 o 
   3  18   0        0.07       10.88      5.01 o 
   4  18   0       16.64       21.42      4.92 o 
   5  18   0       69.15       65.75     11.56 o 
   6  18   0        0.65       30.83      7.08 o 
   1  19   0      254.32      229.13     21.48 o 
   2  19   0       31.38       28.93      4.84 o 
   3  19   0      309.10      274.17     37.83 o 
   4  19   0      596.11      630.81     25.82 o 
   5  19   0       66.43       69.99     14.38 o 
   0  20   0       87.48       82.57     18.06 o 
   1  20   0       68.23       56.57     12.12 o 
   2  20   0       14.70       14.30      5.62 o 
   3  20   0      137.11      105.27     19.76 o 
   4  20   0       19.59       33.14      8.25 o 
   1  21   0        2.65       12.56      6.59 o 
   2  21   0      114.20      101.49     22.83 o 
   3  21   0       16.06       16.16      6.78 o 
 -11   1   1       43.30       38.46      9.11 o 
 -10   1   1        2.41       16.14      6.99 o 
  -9   1   1      514.95      542.49     22.04 o 
  -8   1   1      776.26      810.91     17.52 o 
  -7   1   1       13.79       15.03      2.30 o 
  -6   1   1      345.26      403.95      9.06 o 
  -5   1   1     2099.15     2042.00     35.05 o 
  -4   1   1     1346.01     1168.47     17.75 o 
  -3   1   1       40.73       70.54      5.03 o 
  -2   1   1     2181.51     1903.89     13.85 o 
  -1   1   1     1610.64     1410.20     25.49 o 
   0   1   1       90.88       90.85      1.85 o 
   1   1   1    13031.02    11447.77     88.34 o 
   2   1   1     7110.01     6445.58     34.46 o 
   3   1   1        0.57        4.32      1.28 o 
   4   1   1      577.26      644.80      6.69 o 
   5   1   1        0.05        7.04      2.12 o 
   6   1   1      445.31      496.12     10.27 o 
   7   1   1      206.87      124.85     39.46 o 
   8   1   1      156.96      154.24     15.81 o 
   9   1   1      165.95      190.93     22.86 o 
  10   1   1      244.01      263.82     31.37 o 
  11   1   1       48.84       59.60     11.32 o 
 -11   2   1       16.59       15.58      7.06 o 
 -10   2   1      633.66      682.25     69.00 o 
  -9   2   1       77.57       79.29     11.34 o 
  -8   2   1       65.22       64.56      6.32 o 
  -7   2   1      258.04      291.17      8.64 o 
  -6   2   1       42.46       39.66      4.07 o 
  -5   2   1      357.81      405.52      6.60 o 
  -4   2   1      723.89      689.30      7.30 o 
  -3   2   1     6228.70     6170.30     45.23 o 
  -2   2   1      593.47      608.60      5.25 o 
  -1   2   1      649.13      729.02      4.42 o 
   0   2   1      118.86      104.45      2.88 o 
   1   2   1     3783.02     3319.51     16.10 o 
   2   2   1     2179.45     1994.38     13.86 o 
   3   2   1     3038.93     2977.85     19.07 o 
   4   2   1      416.46      394.28      7.66 o 
   5   2   1      345.38      361.35     15.98 o 
   6   2   1      161.34      180.50     10.63 o 
   7   2   1       46.30       51.91      6.61 o 
   8   2   1       33.36       51.22      7.41 o 
   9   2   1       38.24       45.21      7.52 o 
  10   2   1       52.42       71.35     14.09 o 
  11   2   1       27.79       45.02      9.86 o 
 -11   3   1        8.87       16.96      6.77 o 
 -10   3   1        3.60       13.34      3.97 o 
  -9   3   1        8.52       12.31      4.73 o 
  -8   3   1       69.28       83.40     10.15 o 
  -7   3   1      311.85      291.47     24.24 o 
  -6   3   1        0.18        6.52      1.52 o 
  -5   3   1       82.44       98.34      7.07 o 
  -4   3   1       82.59      110.36      6.79 o 
  -3   3   1      177.59      180.91      3.44 o 
  -2   3   1     1251.48     1167.02      7.90 o 
  -1   3   1     8286.08     7504.31    129.32 o 
   0   3   1      500.44      411.29      4.78 o 
   1   3   1     3475.62     3071.15     17.35 o 
   2   3   1     1229.00     1211.81      7.23 o 
   3   3   1      685.09      675.23     18.28 o 
   4   3   1     1192.71     1133.25     15.10 o 
   5   3   1       96.62      113.68      9.61 o 
   6   3   1       11.61       14.49      3.93 o 
   7   3   1       15.68       16.09      3.65 o 
   8   3   1       51.85       41.02      6.42 o 
   9   3   1       28.76       28.34      6.47 o 
  10   3   1        8.87       14.13      7.63 o 
  11   3   1       16.56       20.24      6.38 o 
 -11   4   1       63.38       80.83     16.21 o 
 -10   4   1      782.81      879.07     48.49 o 
  -9   4   1       42.89       41.46      6.09 o 
  -8   4   1       60.58       77.78      9.79 o 
  -7   4   1      247.96      260.18     18.91 o 
  -6   4   1       72.43       72.73      7.64 o 
  -5   4   1        2.47        3.97      1.21 o 
  -4   4   1      172.93      163.43      4.49 o 
  -3   4   1      711.61      674.88      6.71 o 
  -2   4   1     1274.38     1125.41      9.60 o 
  -1   4   1    10487.75     9853.24     72.00 o 
   0   4   1     4753.48     4280.21     23.08 o 
   1   4   1     1308.64     1307.20     13.23 o 
   2   4   1     3415.26     3241.16     27.94 o 
   3   4   1       44.80       46.80      3.75 o 
   4   4   1       68.43       72.78      7.43 o 
   5   4   1      136.05      188.60     14.03 o 
   6   4   1       33.28       34.90      4.91 o 
   7   4   1       72.28      114.00     12.77 o 
   8   4   1       81.51       67.58      8.45 o 
   9   4   1       39.12       38.14      6.29 o 
  10   4   1        0.17       12.20      6.88 o 
 -11   5   1        0.01       12.61      7.07 o 
 -10   5   1       30.01       28.91      5.48 o 
  -9   5   1       38.55       46.16      7.35 o 
  -8   5   1      892.98      942.86     26.50 o 
  -7   5   1        5.31        8.67      4.05 o 
  -6   5   1        7.13       11.54      2.26 o 
  -5   5   1        2.15        6.46      2.30 o 
  -4   5   1     1819.51     1781.52     15.30 o 
  -3   5   1       21.17       25.06      2.34 o 
  -2   5   1       57.49       49.86      4.32 o 
  -1   5   1     2018.69     1834.95     13.30 o 
   0   5   1        1.46        9.99      1.77 o 
   1   5   1     1333.48     1189.17      9.60 o 
   2   5   1     7542.07     7269.92     61.55 o 
   3   5   1      416.50      430.57      5.83 o 
   4   5   1     1303.28     1312.54     39.63 o 
   5   5   1      837.98      873.55     21.98 o 
   6   5   1       72.72       77.03      8.39 o 
   7   5   1       57.25       58.14      7.37 o 
   8   5   1       24.48       21.97      5.72 o 
   9   5   1       30.27       35.22      8.95 o 
  10   5   1      363.45      353.32     41.35 o 
 -11   6   1       11.43       22.97      7.74 o 
 -10   6   1        5.69       16.07      5.40 o 
  -9   6   1      134.01      120.77     13.19 o 
  -8   6   1      313.81      334.36     26.21 o 
  -7   6   1      852.83      866.33     24.04 o 
  -6   6   1       20.73       18.14      3.49 o 
  -5   6   1      987.59      957.76     14.56 o 
  -4   6   1        0.18        7.29      1.77 o 
  -3   6   1       28.87       25.24      2.31 o 
  -2   6   1      916.56      836.37      8.64 o 
  -1   6   1       66.61       63.42      5.62 o 
   0   6   1      651.63      553.24     11.86 o 
   1   6   1        6.29        9.62      1.84 o 
   2   6   1      122.52      108.53      4.67 o 
   3   6   1      200.63      189.42      7.61 o 
   4   6   1       18.87       21.81      2.44 o 
   5   6   1      240.69      270.01     20.41 o 
   6   6   1       68.84       75.95      9.17 o 
   7   6   1       32.05       34.14      6.80 o 
   8   6   1      192.26      212.89     23.22 o 
   9   6   1      131.85      147.75     15.91 o 
  10   6   1       40.48       27.96      7.85 o 
 -11   7   1       46.82       37.68     10.65 o 
 -10   7   1        7.91       29.17      6.67 o 
  -9   7   1      245.50      236.51     29.83 o 
  -8   7   1     1348.78     1429.06     40.57 o 
  -7   7   1      293.74      345.87     26.32 o 
  -6   7   1       29.71       24.18      3.10 o 
  -5   7   1       32.15       37.60      3.98 o 
  -4   7   1      133.51      132.25      7.34 o 
  -3   7   1      745.29      759.39      9.00 o 
  -2   7   1      130.25      125.01      7.14 o 
  -1   7   1     1220.38     1224.03     11.75 o 
   0   7   1       28.42       38.34      3.09 o 
   1   7   1     1243.87     1110.56     10.45 o 
   2   7   1      266.59      270.68      5.03 o 
   3   7   1      569.45      553.51      9.03 o 
   4   7   1       16.66       27.16      3.22 o 
   5   7   1      125.52      131.91     13.81 o 
   6   7   1       12.42        9.11      4.11 o 
   7   7   1      171.51      188.33     16.89 o 
   8   7   1       22.00       32.99      7.96 o 
   9   7   1       29.97       42.06      8.44 o 
  10   7   1      132.18      132.64     20.54 o 
 -10   8   1      106.72      109.12     14.80 o 
  -9   8   1      250.89      268.61     28.26 o 
  -8   8   1      286.96      316.33     27.59 o 
  -7   8   1      281.83      299.34     25.04 o 
  -6   8   1        1.60        9.55      3.63 o 
  -5   8   1      140.18      148.54      7.37 o 
  -4   8   1      709.54      780.80     18.81 o 
  -3   8   1      143.91      153.75      9.27 o 
  -2   8   1     1740.17     1638.85     29.37 o 
  -1   8   1        0.00        3.69      2.34 o 
   0   8   1       41.54       57.27      4.16 o 
   1   8   1      746.20      792.40      9.60 o 
   2   8   1     1934.77     1782.02     22.26 o 
   3   8   1      273.35      268.20      6.73 o 
   4   8   1     5403.95     5703.88     65.09 o 
   5   8   1       35.83       45.74      5.17 o 
   6   8   1      224.65      237.41     20.16 o 
   7   8   1       56.04       71.09      8.06 o 
   8   8   1      431.77      457.95     26.91 o 
   9   8   1        2.16        5.44      4.54 o 
  10   8   1       20.86       26.08      7.48 o 
 -10   9   1       20.22       36.02      8.32 o 
  -9   9   1       14.75       10.75      5.20 o 
  -8   9   1      251.71      263.54     24.19 o 
  -7   9   1     3046.77     2322.68    280.03 o 
  -6   9   1       55.70       48.97      5.10 o 
  -5   9   1      499.85      501.24     16.77 o 
  -4   9   1      113.88      137.02     12.43 o 
  -3   9   1       52.89       70.43      6.21 o 
  -2   9   1      546.96      523.43      8.77 o 
  -1   9   1      379.41      405.71     10.37 o 
   0   9   1      460.50      455.00      9.48 o 
   1   9   1      105.43       99.73      7.45 o 
   2   9   1      955.99      917.19     16.45 o 
   3   9   1       43.68       53.28      5.05 o 
   4   9   1      693.09      695.98     15.81 o 
   5   9   1      204.59      188.27     11.22 o 
   6   9   1      332.55      371.82     25.17 o 
   7   9   1       38.31       45.65      6.62 o 
   8   9   1      244.58      275.49     21.04 o 
   9   9   1       69.20       48.57     10.61 o 
  10   9   1       20.66       14.97      5.99 o 
 -10  10   1       51.45       46.22      9.50 o 
  -9  10   1       18.19       21.73      8.39 o 
  -8  10   1       17.14       24.26      5.75 o 
  -7  10   1      302.32      212.47     27.05 o 
  -6  10   1       19.07       11.71      3.56 o 
  -5  10   1     1226.68     1212.58     29.44 o 
  -4  10   1     1211.36     1223.13     27.54 o 
  -3  10   1      127.02      140.17      9.60 o 
  -2  10   1       67.00       60.64      5.25 o 
  -1  10   1     2027.19     2132.22     23.18 o 
   0  10   1        3.82        8.50      2.71 o 
   1  10   1      108.59      127.28     10.36 o 
   2  10   1       30.02       43.21      4.56 o 
   3  10   1      211.17      236.88     18.26 o 
   4  10   1      389.48      387.07     23.12 o 
   5  10   1       56.38       69.46      7.43 o 
   6  10   1      473.40      408.61     42.12 o 
   7  10   1       28.84       25.17      5.31 o 
   8  10   1      443.51      477.58     29.95 o 
   9  10   1      239.84      220.67     31.90 o 
 -10  11   1        0.64        9.24      5.71 o 
  -9  11   1       11.73       19.08      4.70 o 
  -8  11   1       23.54       23.25      6.10 o 
  -7  11   1      325.36      299.14     12.14 o 
  -6  11   1      477.02      524.63     28.26 o 
  -5  11   1       52.08       57.49      6.88 o 
  -4  11   1      602.57      615.07     26.38 o 
  -3  11   1       24.66       33.45      4.68 o 
  -2  11   1      596.13      512.88     11.69 o 
  -1  11   1      961.16      934.43     45.61 o 
   0  11   1       35.55       38.35      3.63 o 
   1  11   1      959.75      989.55     21.12 o 
   2  11   1     1518.53     1538.77     19.89 o 
   3  11   1       38.04       41.55      4.48 o 
   4  11   1       68.89       67.16      6.74 o 
   5  11   1      148.86      155.30     11.44 o 
   6  11   1      245.86      221.41     18.23 o 
   7  11   1        1.38       10.71      6.05 o 
   8  11   1       61.95       70.12     12.34 o 
   9  11   1       45.84       54.91     11.09 o 
  -9  12   1       20.80       20.44      7.95 o 
  -8  12   1      140.93      123.37     16.24 o 
  -7  12   1       75.24       81.99     10.69 o 
  -6  12   1        0.69       16.66      5.68 o 
  -5  12   1        5.35        8.31      4.54 o 
  -4  12   1      497.64      422.74     18.11 o 
  -3  12   1        5.76       19.35      3.00 o 
  -2  12   1       19.20       20.34      3.18 o 
  -1  12   1        0.00        4.73      2.99 o 
   0  12   1     1493.07     1556.14     21.60 o 
   1  12   1      323.35      334.54     15.23 o 
   2  12   1        0.11        4.23      2.18 o 
   3  12   1        0.58        6.40      3.35 o 
   4  12   1      365.63      370.53     21.30 o 
   5  12   1      888.04      876.53     26.94 o 
   6  12   1       52.83       52.28      7.35 o 
   7  12   1      154.92      143.09     16.81 o 
   8  12   1       19.00       20.56      6.25 o 
   9  12   1      138.07      130.40     24.20 o 
  -9  13   1        0.48        7.01      4.41 o 
  -8  13   1       50.82       55.61      9.17 o 
  -7  13   1        0.41       16.35      5.86 o 
  -6  13   1      287.21      291.60     16.81 o 
  -5  13   1     1583.06     1600.76     26.81 o 
  -4  13   1       29.59       34.37      5.25 o 
  -3  13   1      230.44      250.17     25.19 o 
  -2  13   1      377.62      394.55     11.73 o 
  -1  13   1       74.98       75.89      8.90 o 
   0  13   1      270.72      293.17     26.40 o 
   1  13   1       25.59       26.28      3.53 o 
   2  13   1       39.62       45.28      4.91 o 
   3  13   1      142.70      120.42     11.80 o 
   4  13   1      574.73      570.84     21.10 o 
   5  13   1       17.30       17.40      4.41 o 
   6  13   1       16.60       20.10      4.09 o 
   7  13   1       15.68       22.07      4.89 o 
   8  13   1       64.40       68.92     15.64 o 
  -9  14   1      111.54       89.87     15.71 o 
  -8  14   1        6.31        7.42      3.99 o 
  -7  14   1      274.77      258.94     30.27 o 
  -6  14   1        2.17       10.25      2.90 o 
  -5  14   1      340.20      367.78     28.24 o 
  -4  14   1      905.62      947.74     20.31 o 
  -3  14   1       76.75       70.56      8.48 o 
  -2  14   1      435.21      434.11     13.12 o 
  -1  14   1      201.84      199.36      9.80 o 
   0  14   1      229.40      238.63     19.57 o 
   1  14   1       39.36       37.03      4.73 o 
   2  14   1      353.50      310.70     17.76 o 
   3  14   1       26.13       27.23      4.54 o 
   4  14   1      381.50      388.94     17.83 o 
   5  14   1      222.82      192.63     16.60 o 
   6  14   1        2.27        8.82      4.75 o 
   7  14   1       36.43       34.26      7.66 o 
   8  14   1       12.49       16.80      5.21 o 
  -8  15   1       61.41       44.91      9.93 o 
  -7  15   1        2.28       11.48      6.12 o 
  -6  15   1       82.04       66.75      9.00 o 
  -5  15   1      712.60      756.64     27.88 o 
  -4  15   1      156.28      178.94     17.72 o 
  -3  15   1       44.85       42.63      6.49 o 
  -2  15   1       28.22       30.87      5.47 o 
  -1  15   1       83.33       83.68     10.40 o 
   0  15   1        3.36        6.18      2.46 o 
   1  15   1       16.61       14.14      2.96 o 
   2  15   1       33.16       25.21      3.50 o 
   3  15   1        3.08        1.09      4.35 o 
   4  15   1      101.61       87.09     12.14 o 
   5  15   1      387.54      359.73     21.44 o 
   6  15   1        0.44       12.79      5.66 o 
   7  15   1       47.03       46.14     10.67 o 
   8  15   1        0.81       13.56      8.50 o 
  -8  16   1       89.04       90.62     14.52 o 
  -7  16   1        0.76       11.11      4.53 o 
  -6  16   1        9.49       14.27      3.81 o 
  -5  16   1        1.87        8.70      3.28 o 
  -4  16   1       80.89       70.67      9.22 o 
  -3  16   1      135.23      127.41     13.80 o 
  -2  16   1       18.57       23.63      4.23 o 
  -1  16   1       26.03       25.96      4.71 o 
   0  16   1       58.51       77.64      9.58 o 
   1  16   1        5.86       12.88      3.85 o 
   2  16   1       64.86       63.43      7.81 o 
   3  16   1      195.79      185.63     15.06 o 
   4  16   1        0.01        7.65      3.16 o 
   5  16   1      134.17      123.71     14.64 o 
   6  16   1       23.40       30.89      7.89 o 
   7  16   1       36.83       43.38     11.37 o 
  -7  17   1       19.20       18.92      6.37 o 
  -6  17   1       22.64       26.12      4.99 o 
  -5  17   1       45.58       56.04      7.25 o 
  -4  17   1       14.59       21.06      5.81 o 
  -3  17   1       87.74      100.05     10.73 o 
  -2  17   1      156.22      157.66     16.12 o 
  -1  17   1      145.35      179.78     17.64 o 
   0  17   1       18.80       15.93      5.75 o 
   1  17   1        0.48        9.36      6.19 o 
   2  17   1      513.79      514.20     15.40 o 
   3  17   1       80.27      106.48     14.05 o 
   4  17   1        4.60        6.11      6.41 o 
   5  17   1       74.28       68.28     10.10 o 
   6  17   1      154.00      158.43     28.81 o 
  -6  18   1      115.16      109.39     16.42 o 
  -5  18   1       26.92       31.82      6.37 o 
  -4  18   1      139.69      103.00     12.17 o 
  -3  18   1        6.98       15.42      5.14 o 
  -2  18   1      329.50      328.94     18.74 o 
  -1  18   1        4.22        8.85      4.04 o 
   0  18   1        1.97       14.57      3.88 o 
   1  18   1       14.35       21.57      5.43 o 
   2  18   1      467.18      467.73     23.47 o 
   3  18   1       22.37       29.97      7.16 o 
   4  18   1       11.13       17.95      6.21 o 
   5  18   1        0.42        8.76      4.15 o 
   6  18   1      275.07      213.84     35.96 o 
  -5  19   1       29.76       35.71      7.27 o 
  -4  19   1       26.68       25.93      7.81 o 
  -3  19   1      188.38      168.88     21.52 o 
  -2  19   1       10.64       15.71      4.59 o 
  -1  19   1      231.48      228.09     24.29 o 
   0  19   1        0.01        8.56      5.41 o 
   1  19   1      154.13      142.49     19.67 o 
   2  19   1       31.00       34.22      9.54 o 
   3  19   1      117.48      129.21     19.61 o 
   4  19   1      131.75      119.95     17.24 o 
   5  19   1        6.29       13.37      4.98 o 
  -4  20   1      352.65      433.53     20.75 o 
  -3  20   1       36.70       42.52      8.63 o 
  -2  20   1        0.12       13.86      5.03 o 
  -1  20   1        6.12       17.48      4.89 o 
   0  20   1      140.68      131.45     18.39 o 
   1  20   1       84.17       88.12     15.14 o 
   2  20   1      153.39      151.50     30.42 o 
   3  20   1        0.04        5.77      5.67 o 
   4  20   1        2.43        5.89      4.19 o 
  -3  21   1       26.60       44.70     10.32 o 
  -2  21   1      203.63      197.20     25.49 o 
  -1  21   1        2.99       16.40      6.73 o 
   0  21   1      107.65      102.30     16.45 o 
   1  21   1       68.00       61.20     13.00 o 
   2  21   1        0.13       10.24      5.52 o 
 -11   0   2      239.63      229.98     43.69 o 
 -10   0   2       17.12        9.25      7.65 o 
  -9   0   2      317.88      306.80     19.02 o 
  -8   0   2      997.81     1043.97     54.56 o 
  -7   0   2      183.48      209.83     18.08 o 
  -6   0   2      108.67      108.61     10.61 o 
  -5   0   2      748.13      789.52     14.27 o 
  -4   0   2      771.66      659.51      9.68 o 
  -3   0   2      259.55      270.01      5.89 o 
  -2   0   2      193.05      121.86      8.05 o 
  -1   0   2      848.56      754.61      9.13 o 
   0   0   2        3.73        2.04      2.25 o 
   1   0   2     7152.14     6675.22     38.67 o 
   2   0   2     2878.48     2602.81     16.94 o 
   3   0   2     4194.96     3877.46     41.93 o 
   4   0   2       15.96       24.43      4.05 o 
   5   0   2      717.20      820.46     29.31 o 
   6   0   2      603.94      587.78     22.63 o 
   7   0   2      355.20      341.45     26.68 o 
   8   0   2      771.45      672.25     63.36 o 
   9   0   2       34.22       34.38     12.74 o 
  10   0   2       20.21       22.78      7.39 o 
 -11   1   2       46.55       45.09     10.28 o 
 -10   1   2       19.50       19.06      5.96 o 
  -9   1   2       17.86       15.27      3.92 o 
  -8   1   2       68.28       63.27      6.07 o 
  -7   1   2        0.12        7.12      1.91 o 
  -6   1   2     1163.20     1161.87     14.87 o 
  -5   1   2     1785.77     1827.85     25.82 o 
  -4   1   2       53.50       60.74      4.56 o 
  -3   1   2     3697.13     3366.08     39.66 o 
  -2   1   2      449.99      414.12      5.16 o 
  -1   1   2     4672.20     4327.61     72.34 o 
   0   1   2     3035.81     2787.16     17.33 o 
   1   1   2       22.68       41.48      3.46 o 
   2   1   2      702.01      624.45      8.70 o 
   3   1   2      157.84      169.17      7.55 o 
   4   1   2     1206.10     1274.54     14.36 o 
   5   1   2      125.89      143.73      9.11 o 
   6   1   2        4.74        9.08      1.62 o 
   7   1   2       11.44       10.24      2.66 o 
   8   1   2        3.98        8.22      4.34 o 
   9   1   2        2.91       10.48      8.01 o 
  10   1   2        0.90        9.14      7.65 o 
 -11   2   2       43.11       38.75      8.37 o 
 -10   2   2       35.84       30.97      6.30 o 
  -9   2   2      299.42      279.78      9.84 o 
  -8   2   2       21.84       14.84      2.51 o 
  -7   2   2       34.42       39.39      3.87 o 
  -6   2   2      197.50      190.10     10.56 o 
  -5   2   2     1170.36     1272.28     16.63 o 
  -4   2   2      359.53      320.28      4.77 o 
  -3   2   2     1193.58     1172.22      7.71 o 
  -2   2   2     1070.57     1056.64      8.88 o 
  -1   2   2    13358.02    12043.04    133.45 o 
   0   2   2    16705.08    14547.55     93.60 o 
   1   2   2      483.36      424.03      5.26 o 
   2   2   2       72.48       65.20      5.47 o 
   3   2   2      269.33      269.94      6.63 o 
   4   2   2        2.69        2.83      1.40 o 
   5   2   2      117.89      125.17      6.38 o 
   6   2   2      125.03      139.77     14.21 o 
   7   2   2       33.30       44.69      5.67 o 
   8   2   2      126.05      127.71     13.92 o 
   9   2   2       71.50       55.26      9.57 o 
  10   2   2      129.00      118.61     16.20 o 
 -11   3   2       13.82       14.05      6.92 o 
 -10   3   2       58.09       63.07     11.46 o 
  -9   3   2       44.63       39.17      7.13 o 
  -8   3   2      251.90      245.58      7.94 o 
  -7   3   2       18.94       31.77      3.47 o 
  -6   3   2       46.95       50.15      4.54 o 
  -5   3   2      580.05      573.85      8.10 o 
  -4   3   2       58.04       91.15      5.69 o 
  -3   3   2      328.40      348.24      5.74 o 
  -2   3   2    10880.44    10358.21     61.38 o 
  -1   3   2     7591.92     7200.08     33.64 o 
   0   3   2     3900.00     3524.63     47.62 o 
   1   3   2     8152.72     7750.76     52.60 o 
   2   3   2     1312.30     1259.17      8.50 o 
   3   3   2        0.03        4.84      1.18 o 
   4   3   2     3742.26     3809.27     50.90 o 
   5   3   2     1434.18     1487.22     26.39 o 
   6   3   2      139.98      136.40     11.24 o 
   7   3   2       53.23       58.44      7.31 o 
   8   3   2       28.51       30.35      6.10 o 
   9   3   2        6.10       14.76      4.65 o 
  10   3   2      206.98      185.20     44.52 o 
 -11   4   2      293.54      250.23     40.46 o 
 -10   4   2        1.99        9.93      4.99 o 
  -9   4   2      117.25      121.39     16.25 o 
  -8   4   2     1062.14      891.64     67.63 o 
  -7   4   2      133.55      172.65     12.61 o 
  -6   4   2     1711.52     1796.27     23.23 o 
  -5   4   2       10.45       15.56      2.21 o 
  -4   4   2     1362.07     1311.66     12.26 o 
  -3   4   2     4224.49     4043.60     27.70 o 
  -2   4   2        0.02       11.45      1.66 o 
  -1   4   2      473.09      500.39      5.54 o 
   0   4   2     3737.07     3383.27     53.83 o 
   1   4   2     3264.38     3111.54     24.80 o 
   2   4   2     1324.66     1329.20     14.89 o 
   3   4   2     5738.50     5836.80    100.11 o 
   4   4   2      677.92      642.34     12.44 o 
   5   4   2        6.93       15.01      3.79 o 
   6   4   2       38.35       35.63      4.98 o 
   7   4   2        1.05        5.60      4.30 o 
   8   4   2      530.59      550.50     40.47 o 
   9   4   2      351.62      364.05     32.54 o 
  10   4   2        0.12       11.07      6.47 o 
 -11   5   2       30.88       53.80     10.54 o 
 -10   5   2      152.19      105.25     16.77 o 
  -9   5   2      755.17      764.12     23.79 o 
  -8   5   2      389.40      285.58     37.74 o 
  -7   5   2       12.00       10.08      2.44 o 
  -6   5   2       89.83       97.98      8.56 o 
  -5   5   2     1207.49     1160.65     19.44 o 
  -4   5   2     2673.30     2884.69     35.80 o 
  -3   5   2       16.88       19.92      1.87 o 
  -2   5   2      153.57      137.61      6.63 o 
  -1   5   2      747.06      660.90      7.64 o 
   0   5   2     2856.99     2608.49     20.72 o 
   1   5   2      320.22      268.03      6.05 o 
   2   5   2        5.16       13.63      1.65 o 
   3   5   2      331.90      287.97      7.89 o 
   4   5   2       96.04       82.17      4.88 o 
   5   5   2       95.39      112.59     11.02 o 
   6   5   2       36.60       39.77      5.81 o 
   7   5   2      599.97      597.74     29.97 o 
   8   5   2       72.30       71.31      9.50 o 
   9   5   2       41.51       50.34      8.88 o 
  10   5   2      157.63      127.15     17.88 o 
 -11   6   2        5.96       15.81      5.58 o 
 -10   6   2      165.40      153.00     21.84 o 
  -9   6   2       17.03       19.80      4.88 o 
  -8   6   2       26.59       33.84      5.18 o 
  -7   6   2       97.50       85.15      9.88 o 
  -6   6   2      795.47      794.65     20.89 o 
  -5   6   2       61.80       58.47      5.47 o 
  -4   6   2     2672.17     2717.75     36.76 o 
  -3   6   2       33.18       52.29      4.59 o 
  -2   6   2     4514.43     4358.21     30.18 o 
  -1   6   2       26.83       27.06      2.31 o 
   0   6   2     8739.00     8724.86     86.02 o 
   1   6   2     2740.75     2680.46     34.85 o 
   2   6   2     1742.90     1636.94     16.36 o 
   3   6   2      263.32      269.47     10.29 o 
   4   6   2        5.05        7.25      1.74 o 
   5   6   2      311.77      341.54     27.53 o 
   6   6   2      317.89      420.30     20.00 o 
   7   6   2      447.91      544.35     37.33 o 
   8   6   2      306.66      345.91     25.54 o 
   9   6   2      139.34      134.47     19.36 o 
  10   6   2        1.83       14.75      8.66 o 
 -11   7   2        0.09       12.22      4.87 o 
 -10   7   2       86.41       89.78     14.20 o 
  -9   7   2       24.99       35.37      6.03 o 
  -8   7   2      550.24      603.56     28.26 o 
  -7   7   2        7.00       14.15      2.98 o 
  -6   7   2      139.52      132.84     10.34 o 
  -5   7   2        0.40        7.86      2.38 o 
  -4   7   2       99.60      100.58      9.04 o 
  -3   7   2      157.92      191.18      9.02 o 
  -2   7   2     2018.18     2072.32     20.87 o 
  -1   7   2       30.06       35.03      2.84 o 
   0   7   2        0.75        8.10      1.58 o 
   1   7   2       13.17       20.48      2.94 o 
   2   7   2      310.91      323.29      7.60 o 
   3   7   2       56.74       90.21      6.77 o 
   4   7   2       69.96       76.30      6.77 o 
   5   7   2       30.53       28.88      5.03 o 
   6   7   2       33.61       27.95      5.78 o 
   7   7   2     1094.28     1133.94     24.53 o 
   8   7   2       85.00       92.08     11.56 o 
   9   7   2      117.96      141.69     18.00 o 
  10   7   2      127.47      143.98     18.61 o 
 -10   8   2       14.27       21.03      5.42 o 
  -9   8   2      142.36      140.89     12.81 o 
  -8   8   2      332.06      380.91     33.81 o 
  -7   8   2       11.95       17.15      5.13 o 
  -6   8   2      389.30      399.18     12.03 o 
  -5   8   2       22.51       29.52      3.42 o 
  -4   8   2       50.05       52.52      5.25 o 
  -3   8   2      347.96      359.34      7.59 o 
  -2   8   2      139.08      146.96      7.09 o 
  -1   8   2      654.90      666.14      9.59 o 
   0   8   2      484.72      495.60     11.38 o 
   1   8   2     1438.66     1520.85     22.33 o 
   2   8   2      192.52      179.17      9.15 o 
   3   8   2      656.98      734.16     17.10 o 
   4   8   2      689.96      647.61     19.24 o 
   5   8   2       26.70       21.49      3.13 o 
   6   8   2       22.43       14.95      5.23 o 
   7   8   2       89.13      101.88     12.40 o 
   8   8   2        0.04        8.61      5.77 o 
   9   8   2        9.56       17.70      5.28 o 
  10   8   2        0.18       12.91      6.05 o 
 -10   9   2        0.15       11.45      7.00 o 
  -9   9   2       43.80       34.00      6.37 o 
  -8   9   2       14.79       15.49      4.64 o 
  -7   9   2        0.06        5.29      2.55 o 
  -6   9   2       74.05       68.73      6.76 o 
  -5   9   2      400.36      375.14     29.41 o 
  -4   9   2       96.73      103.59      9.05 o 
  -3   9   2       51.29       52.52      4.85 o 
  -2   9   2       55.02       57.54      5.40 o 
  -1   9   2      206.88      220.18     12.08 o 
   0   9   2       15.41       24.02      3.24 o 
   1   9   2        1.58        5.53      2.11 o 
   2   9   2        5.65        8.41      2.00 o 
   3   9   2        6.43        5.77      1.60 o 
   4   9   2      157.62      164.38     10.82 o 
   5   9   2       53.83       60.85      5.75 o 
   6   9   2      855.65      843.39     22.86 o 
   7   9   2       13.64       13.79      5.13 o 
   8   9   2       93.57      115.87     14.86 o 
   9   9   2       22.88       18.15      5.77 o 
 -10  10   2       31.93       23.06      5.47 o 
  -9  10   2       87.04       74.55     10.54 o 
  -8  10   2       15.98       20.01      5.98 o 
  -7  10   2        0.12        9.65      3.47 o 
  -6  10   2     2172.38     2152.24     50.71 o 
  -5  10   2      596.79      603.77     18.39 o 
  -4  10   2        0.02        7.53      3.80 o 
  -3  10   2      116.10      111.08     10.41 o 
  -2  10   2      388.93      368.17     10.72 o 
  -1  10   2      236.43      220.84     14.48 o 
   0  10   2      160.20      167.85      8.31 o 
   1  10   2       97.70       90.59      7.58 o 
   2  10   2        0.01        6.08      3.65 o 
   3  10   2       39.65       41.96      4.07 o 
   4  10   2       55.21       68.94      7.41 o 
   5  10   2      185.88      168.06     13.73 o 
   6  10   2      430.23      446.68     27.06 o 
   7  10   2        4.92       14.05      5.71 o 
   8  10   2        0.69       11.06      4.82 o 
   9  10   2       93.19       79.26     16.83 o 
 -10  11   2       10.07       17.33      5.42 o 
  -9  11   2        0.48       11.90      6.47 o 
  -8  11   2       94.35      103.80     12.02 o 
  -7  11   2      330.70      333.87     12.84 o 
  -6  11   2      315.86      290.13     16.41 o 
  -5  11   2       24.42       31.17      5.88 o 
  -4  11   2       78.93       93.71      8.73 o 
  -3  11   2      868.99      864.55     16.94 o 
  -2  11   2       24.10       30.48      3.92 o 
  -1  11   2        3.02        6.92      2.37 o 
   0  11   2        4.14        6.53      2.28 o 
   1  11   2      639.90      664.63     14.47 o 
   2  11   2       72.75       57.56      6.21 o 
   3  11   2        0.05        5.44      2.42 o 
   4  11   2      178.91      179.80     13.11 o 
   5  11   2        0.33        4.23      2.55 o 
   6  11   2        0.00        7.06      3.03 o 
   7  11   2       12.91       27.53      6.62 o 
   8  11   2       38.89       51.08      9.53 o 
   9  11   2       16.77       19.71      6.71 o 
  -9  12   2        1.68       -2.63      6.03 o 
  -8  12   2      136.86      122.40     15.88 o 
  -7  12   2        0.71        4.39      3.98 o 
  -6  12   2       19.80       29.26      5.59 o 
  -5  12   2        1.32        7.91      4.30 o 
  -4  12   2        0.34       12.81      4.32 o 
  -3  12   2      619.97      615.15     17.51 o 
  -2  12   2      164.43      155.75     13.60 o 
  -1  12   2       50.43       40.87      4.68 o 
   0  12   2       59.74       56.04      6.07 o 
   1  12   2      552.41      545.58     13.84 o 
   2  12   2      137.91      122.88     12.48 o 
   3  12   2       38.51       46.20      6.37 o 
   4  12   2     1264.44     1197.86     45.46 o 
   5  12   2      746.60      786.18     15.79 o 
   6  12   2      200.31      221.36     25.81 o 
   7  12   2        0.60        7.48      4.82 o 
   8  12   2        0.00       13.82      4.34 o 
  -9  13   2       51.43       37.61      7.75 o 
  -8  13   2      567.59      548.20     30.62 o 
  -7  13   2       69.34       92.20     10.33 o 
  -6  13   2       75.09       75.69      8.67 o 
  -5  13   2      123.15      125.09     14.86 o 
  -4  13   2      523.89      499.25     21.84 o 
  -3  13   2      145.73      158.06     16.44 o 
  -2  13   2       51.51       51.25      6.03 o 
  -1  13   2        6.19       10.01      2.36 o 
   0  13   2       49.67       51.05      5.26 o 
   1  13   2      364.07      394.23     12.62 o 
   2  13   2      393.18      335.57     24.59 o 
   3  13   2      134.33      148.70     12.93 o 
   4  13   2      233.29      233.32     17.03 o 
   5  13   2      148.64      145.05     16.43 o 
   6  13   2       81.63       79.69     11.51 o 
   7  13   2       11.24       20.09      5.12 o 
   8  13   2        6.58        7.44      5.31 o 
  -9  14   2        3.64       13.26      4.23 o 
  -8  14   2       35.24       35.30      7.58 o 
  -7  14   2        9.60       10.86      3.88 o 
  -6  14   2       15.20       24.12      4.65 o 
  -5  14   2      105.52       92.78     10.74 o 
  -4  14   2     1160.23     1204.68     34.57 o 
  -3  14   2       48.78       41.02      6.20 o 
  -2  14   2      373.02      354.54     28.72 o 
  -1  14   2       65.96       65.60      7.97 o 
   0  14   2       40.26       40.87      5.21 o 
   1  14   2        1.69        4.72      4.81 o 
   2  14   2       31.05       26.21      4.80 o 
   3  14   2      356.49      336.97     19.95 o 
   4  14   2       21.40       23.47      6.57 o 
   5  14   2       10.99       14.76      4.50 o 
   6  14   2       11.13       12.33      4.62 o 
   7  14   2       12.82       11.85      6.89 o 
   8  14   2        7.70       12.93      5.72 o 
  -8  15   2       94.41       86.83     15.93 o 
  -7  15   2        3.64       14.93      5.61 o 
  -6  15   2      359.01      369.78     31.53 o 
  -5  15   2       23.32       26.30      4.68 o 
  -4  15   2       42.62       41.15      6.36 o 
  -3  15   2      169.22      152.26     16.16 o 
  -2  15   2      249.25      263.03     14.17 o 
  -1  15   2       15.35       21.98      3.48 o 
   0  15   2       83.37       70.37      9.60 o 
   1  15   2      509.85      445.21     35.78 o 
   2  15   2      245.38      208.92     27.45 o 
   3  15   2      147.30      117.21     15.20 o 
   4  15   2      365.85      407.76     20.49 o 
   5  15   2      163.46      160.33     18.75 o 
   6  15   2       11.29       13.72      6.59 o 
   7  15   2        7.85       12.16      6.64 o 
  -8  16   2       32.23       28.48      5.74 o 
  -7  16   2        6.83       13.39      6.10 o 
  -6  16   2      510.40      525.06     16.27 o 
  -5  16   2      159.32      155.60     20.84 o 
  -4  16   2      221.84      210.81     20.10 o 
  -3  16   2       24.81       30.37      5.17 o 
  -2  16   2       22.45       26.22      4.08 o 
  -1  16   2      228.58      212.79     15.51 o 
   0  16   2       92.65       96.74     11.70 o 
   1  16   2       48.57       46.02      9.81 o 
   2  16   2      897.83      967.15     36.53 o 
   3  16   2       94.79       98.34     10.89 o 
   4  16   2        6.80       17.30      5.50 o 
   5  16   2       24.53       19.83      3.81 o 
   6  16   2       19.25       27.89      9.53 o 
   7  16   2       30.26       26.69      8.76 o 
  -7  17   2       12.92       13.44      4.65 o 
  -6  17   2       70.63       67.51     10.27 o 
  -5  17   2       95.96      108.97     11.78 o 
  -4  17   2      347.67      237.57     41.78 o 
  -3  17   2      707.59      704.67     15.05 o 
  -2  17   2      118.91      117.18     15.43 o 
  -1  17   2        5.53       10.86      3.74 o 
   0  17   2       28.80       31.47      5.00 o 
   1  17   2       63.58       60.21      8.37 o 
   2  17   2        0.01        2.86      7.34 o 
   3  17   2      390.60      385.19     37.00 o 
   4  17   2      174.60      173.93     20.46 o 
   5  17   2        2.54       10.95      6.00 o 
   6  17   2       60.03       58.36     14.93 o 
  -6  18   2       19.63       21.25      5.79 o 
  -5  18   2       95.73       84.66     12.72 o 
  -4  18   2        4.86       12.91      4.53 o 
  -3  18   2      304.09      260.75     27.52 o 
  -2  18   2        7.20       12.62      3.25 o 
  -1  18   2      176.60      159.98     21.88 o 
   0  18   2       47.54       46.05      8.12 o 
   1  18   2        2.63       17.86      5.21 o 
   2  18   2      153.52      171.70     18.96 o 
   3  18   2      221.86      249.68     24.44 o 
   4  18   2       24.10       25.75      6.62 o 
   5  18   2      206.81      185.52     30.04 o 
  -5  19   2      209.20      205.20     24.60 o 
  -4  19   2        4.18       11.19      4.99 o 
  -3  19   2      234.13      224.33     28.02 o 
  -2  19   2       68.64       61.35     11.44 o 
  -1  19   2        9.75       11.54      5.81 o 
   0  19   2      251.45      259.18     31.68 o 
   1  19   2       72.65       81.19     12.27 o 
   2  19   2       60.81       55.58      9.60 o 
   3  19   2        1.39       10.65      6.19 o 
   4  19   2        0.24       -2.91      6.22 o 
  -4  20   2        0.19        8.94      4.72 o 
  -3  20   2       40.66       52.01     10.16 o 
  -2  20   2      148.66      124.43     18.81 o 
  -1  20   2        0.29       12.93      4.88 o 
   0  20   2       19.99       20.97      6.53 o 
   1  20   2        1.61       12.24      5.92 o 
   2  20   2       72.76       59.02     11.33 o 
   3  20   2       26.43       36.01      7.45 o 
  -3  21   2      328.46      335.10     24.46 o 
  -2  21   2       74.50       72.16     11.08 o 
  -1  21   2       21.14       15.37      5.28 o 
   0  21   2       28.82       39.06      9.35 o 
   1  21   2       10.47        9.92      6.40 o 
   2  21   2        0.21        7.67      5.53 o 
 -11   1   3        0.43        3.64      4.77 o 
 -10   1   3       63.59       56.00      9.03 o 
  -9   1   3       18.43       25.22      4.12 o 
  -8   1   3      123.43      116.08     10.12 o 
  -7   1   3      103.37      110.97     10.59 o 
  -6   1   3      735.14      644.12     10.63 o 
  -5   1   3       87.72       99.64      5.72 o 
  -4   1   3     2517.76     2480.17     20.99 o 
  -3   1   3      646.52      621.06      9.03 o 
  -2   1   3      311.91      341.83      6.04 o 
  -1   1   3     2041.89     1832.64     18.26 o 
   0   1   3      622.77      591.66      6.50 o 
   1   1   3      698.71      592.96      6.26 o 
   2   1   3       33.66       30.76      2.77 o 
   3   1   3       49.23       55.74      4.57 o 
   4   1   3       18.10       14.28      2.22 o 
   5   1   3      242.62      241.47     12.27 o 
   6   1   3       81.35       78.42      8.01 o 
   7   1   3        9.05        8.95      3.27 o 
   8   1   3       47.34       50.02      8.39 o 
   9   1   3      219.19      218.57     36.05 o 
  10   1   3       30.67       34.39      7.08 o 
 -11   2   3      166.64      147.71     31.22 o 
 -10   2   3       41.17       36.66      7.61 o 
  -9   2   3      124.19      124.12     14.06 o 
  -8   2   3        0.05        6.20      2.74 o 
  -7   2   3       36.40       27.51      3.61 o 
  -6   2   3      290.52      319.52     12.31 o 
  -5   2   3      669.66      764.93     14.08 o 
  -4   2   3     4044.17     4043.35     40.25 o 
  -3   2   3      201.34      258.38      5.94 o 
  -2   2   3     1205.68     1079.29     12.32 o 
  -1   2   3      785.82      707.63      5.90 o 
   0   2   3      122.92      135.55      3.90 o 
   1   2   3     1018.91      995.12     10.10 o 
   2   2   3        4.27        4.79      1.34 o 
   3   2   3       21.99       20.62      2.47 o 
   4   2   3        8.36       12.82      2.45 o 
   5   2   3      204.60      191.47     12.13 o 
   6   2   3      361.46      398.68     13.09 o 
   7   2   3       20.36       17.85      3.97 o 
   8   2   3       47.53       56.21      9.57 o 
   9   2   3      358.09      358.44     36.46 o 
  10   2   3       12.79       23.51      9.13 o 
 -11   3   3        0.05       11.18      4.00 o 
 -10   3   3       17.44       15.24      5.74 o 
  -9   3   3       15.14       23.23      4.31 o 
  -8   3   3       30.64       19.91      3.75 o 
  -7   3   3       44.24       47.82      5.54 o 
  -6   3   3      374.59      379.63      9.48 o 
  -5   3   3       43.76       67.62      5.66 o 
  -4   3   3      124.09      133.78      5.57 o 
  -3   3   3     4622.25     4599.24     40.29 o 
  -2   3   3       38.58       32.38      2.76 o 
  -1   3   3        0.46        7.89      1.72 o 
   0   3   3      523.06      442.64      5.74 o 
   1   3   3      677.82      695.47      8.58 o 
   2   3   3       42.53       59.81      4.79 o 
   3   3   3       22.46       42.66      5.12 o 
   4   3   3      735.13      805.45     20.26 o 
   5   3   3       82.16       75.06      7.94 o 
   6   3   3       21.65       17.73      3.32 o 
   7   3   3       83.16       79.97     11.45 o 
   8   3   3      135.35      141.79     16.53 o 
   9   3   3      116.88      136.15     23.14 o 
  10   3   3        0.12       13.26      6.21 o 
 -11   4   3        5.75       16.80      6.75 o 
 -10   4   3       15.15       21.87      5.11 o 
  -9   4   3      269.26      250.36     21.18 o 
  -8   4   3       96.02       93.31     10.76 o 
  -7   4   3      560.07      530.88     20.13 o 
  -6   4   3       81.23       83.14      6.43 o 
  -5   4   3     1001.94      993.72     14.06 o 
  -4   4   3     4009.79     3710.48     32.84 o 
  -3   4   3        2.90       10.56      1.69 o 
  -2   4   3     1181.42     1047.35      9.52 o 
  -1   4   3       98.14      104.14      6.98 o 
   0   4   3     3251.07     3263.01     25.49 o 
   1   4   3      423.77      415.90      6.02 o 
   2   4   3       91.98      101.73      8.07 o 
   3   4   3     1781.49     1844.02     19.32 o 
   4   4   3      108.90      123.89      9.40 o 
   5   4   3      565.19      559.77     21.76 o 
   6   4   3       96.07      129.99     14.18 o 
   7   4   3      477.96      508.52     18.98 o 
   8   4   3       48.84       49.45      7.33 o 
   9   4   3      141.00      127.37     20.73 o 
  10   4   3       34.93       26.56      8.33 o 
 -11   5   3       28.05       22.73      7.11 o 
 -10   5   3      564.38      667.54     45.07 o 
  -9   5   3       20.15       22.62      3.66 o 
  -8   5   3      109.15      100.95      9.56 o 
  -7   5   3       98.11      123.27     12.11 o 
  -6   5   3      209.47      193.77     12.52 o 
  -5   5   3      323.57      305.51     11.86 o 
  -4   5   3     3190.21     3149.81     45.76 o 
  -3   5   3      661.08      719.39      9.12 o 
  -2   5   3      382.08      374.24      6.80 o 
  -1   5   3      269.81      292.39      6.74 o 
   0   5   3       39.18       52.12      3.71 o 
   1   5   3      279.44      283.48      4.93 o 
   2   5   3     2279.07     2352.37     32.50 o 
   3   5   3      552.60      601.95     10.03 o 
   4   5   3     1916.70     1988.99     33.61 o 
   5   5   3        0.19        6.80      2.40 o 
   6   5   3       97.62      143.53     16.04 o 
   7   5   3       74.42       66.34      8.74 o 
   8   5   3       43.63       49.97      7.82 o 
   9   5   3       15.85       31.18      8.57 o 
  10   5   3       83.38       89.67     13.73 o 
 -11   6   3       16.92       20.36      7.02 o 
 -10   6   3       13.12       14.83      5.37 o 
  -9   6   3      230.66      231.72     25.10 o 
  -8   6   3      400.57      422.07     20.58 o 
  -7   6   3     1013.42     1008.83     35.74 o 
  -6   6   3      351.98      344.35     15.07 o 
  -5   6   3      149.98      182.53     14.86 o 
  -4   6   3      713.14      733.00     12.81 o 
  -3   6   3       18.67       18.18      2.48 o 
  -2   6   3     3645.61     3566.14     36.59 o 
  -1   6   3      180.70      204.25      7.08 o 
   0   6   3       55.52       60.51      5.04 o 
   1   6   3      257.48      243.76     10.73 o 
   2   6   3       21.09       31.59      3.02 o 
   3   6   3      592.46      566.84     23.07 o 
   4   6   3      538.56      573.04     14.73 o 
   5   6   3       28.42       25.94      3.61 o 
   6   6   3      393.68      414.25     32.92 o 
   7   6   3       47.53       59.35      7.48 o 
   8   6   3      117.89      107.18     13.99 o 
   9   6   3       40.49       34.73      8.16 o 
 -11   7   3        0.00        4.73      5.32 o 
 -10   7   3       61.97       60.23      9.01 o 
  -9   7   3      490.37      486.19     35.94 o 
  -8   7   3      264.95      251.06     20.63 o 
  -7   7   3        4.64        5.52      2.26 o 
  -6   7   3      276.38      238.91     18.58 o 
  -5   7   3      273.86      277.42     19.11 o 
  -4   7   3        3.50       11.20      2.30 o 
  -3   7   3     1634.25     1856.78     23.82 o 
  -2   7   3       70.33       75.67      7.41 o 
  -1   7   3      541.49      595.86     14.86 o 
   0   7   3      987.23      990.51     14.57 o 
   1   7   3       48.54       50.82      5.63 o 
   2   7   3      200.58      231.90     10.29 o 
   3   7   3     2762.59     3034.41     36.67 o 
   4   7   3      102.22      114.13      9.55 o 
   5   7   3      132.47      173.91     12.67 o 
   6   7   3      876.52      949.69     28.39 o 
   7   7   3       49.63       49.26      8.59 o 
   8   7   3      172.89      151.47     17.77 o 
   9   7   3      148.18      116.63     19.40 o 
 -11   8   3      159.95       97.71     23.07 o 
 -10   8   3      211.21      181.92     24.27 o 
  -9   8   3      240.50      249.69     14.69 o 
  -8   8   3      117.41      119.84     15.14 o 
  -7   8   3      114.63       96.64     10.34 o 
  -6   8   3      100.31       91.91      9.27 o 
  -5   8   3      203.34      211.32     13.36 o 
  -4   8   3        0.11        7.57      2.49 o 
  -3   8   3     1641.72     1590.82     21.39 o 
  -2   8   3       40.26       55.39      5.67 o 
  -1   8   3        6.20       12.26      2.24 o 
   0   8   3      116.28      140.12     17.27 o 
   1   8   3      618.99      613.11     13.47 o 
   2   8   3      598.39      610.09     18.45 o 
   3   8   3        2.82        8.44      2.01 o 
   4   8   3      115.86      103.42      9.77 o 
   5   8   3      675.60      626.05     28.82 o 
   6   8   3      134.01      143.32     16.43 o 
   7   8   3       36.83       42.87      7.82 o 
   8   8   3      106.73       94.53     15.19 o 
   9   8   3       32.19       28.26      6.59 o 
 -10   9   3       11.08       24.14      8.12 o 
  -9   9   3       67.51       65.10     10.35 o 
  -8   9   3        1.35        5.28      3.18 o 
  -7   9   3      115.42      115.28     12.28 o 
  -6   9   3      158.88      162.95     14.95 o 
  -5   9   3      812.99      833.78     17.36 o 
  -4   9   3      440.70      398.10     11.94 o 
  -3   9   3      291.26      250.55     18.04 o 
  -2   9   3      409.62      446.99     13.08 o 
  -1   9   3      222.08      204.29     11.22 o 
   0   9   3      418.38      380.91     23.10 o 
   1   9   3      328.13      334.97     12.68 o 
   2   9   3        3.91        5.44      3.70 o 
   3   9   3       41.89       39.91      3.64 o 
   4   9   3      185.56      171.39     14.52 o 
   5   9   3      118.48      111.50     10.28 o 
   6   9   3      102.54       98.70     13.40 o 
   7   9   3        2.18       14.50      6.04 o 
   8   9   3      156.44      152.24     17.12 o 
   9   9   3        1.76        6.17      5.53 o 
 -10  10   3       26.17       23.83      6.63 o 
  -9  10   3       17.90       19.85      6.08 o 
  -8  10   3      151.70      158.34     12.32 o 
  -7  10   3        0.95       10.53      2.63 o 
  -6  10   3        0.06       12.64      3.36 o 
  -5  10   3      131.24      156.71     16.02 o 
  -4  10   3        0.30        8.72      2.88 o 
  -3  10   3       21.14       27.69      3.72 o 
  -2  10   3      186.74      207.41      8.32 o 
  -1  10   3      143.13      152.92      7.53 o 
   0  10   3      148.45      203.43     24.36 o 
   1  10   3      154.70      194.48     16.77 o 
   2  10   3       63.00       76.95      9.65 o 
   3  10   3       34.77       36.92      3.92 o 
   4  10   3       86.48       74.77      7.35 o 
   5  10   3        3.11        5.07      3.13 o 
   6  10   3       11.99       15.67      5.88 o 
   7  10   3      273.44      225.04     23.63 o 
   8  10   3       87.87       72.06     14.10 o 
   9  10   3        7.93       11.61      4.11 o 
 -10  11   3       67.24       81.35     14.58 o 
  -9  11   3       28.21       20.17      4.42 o 
  -8  11   3      114.24       92.25     13.67 o 
  -7  11   3      122.87      122.74     12.38 o 
  -6  11   3       35.91       39.07      5.56 o 
  -5  11   3      387.22      426.62     20.31 o 
  -4  11   3      271.73      292.01     15.84 o 
  -3  11   3       38.53       40.77      4.90 o 
  -2  11   3      276.89      239.61     14.76 o 
  -1  11   3      241.73      258.94     17.52 o 
   0  11   3      458.42      455.54     19.00 o 
   1  11   3       63.35       54.83      7.66 o 
   2  11   3        3.74       21.37      5.08 o 
   3  11   3      210.78      178.71     18.11 o 
   4  11   3       77.90       56.57      5.94 o 
   5  11   3       32.98       22.40      4.48 o 
   6  11   3      196.86      206.92     21.61 o 
   7  11   3       12.49       18.84      5.54 o 
   8  11   3      125.98      113.07     18.85 o 
  -9  12   3        0.63       11.99      5.54 o 
  -8  12   3       62.13       69.66     10.30 o 
  -7  12   3        6.57       16.81      4.95 o 
  -6  12   3      164.50      174.02     16.81 o 
  -5  12   3      333.04      330.86     17.33 o 
  -4  12   3      214.29      227.94     19.41 o 
  -3  12   3       11.68       21.19      2.93 o 
  -2  12   3      110.22      126.92     10.61 o 
  -1  12   3      464.61      444.49     20.65 o 
   0  12   3      261.95      274.74     28.58 o 
   1  12   3      275.87      315.03     31.93 o 
   2  12   3      587.60      560.78     34.97 o 
   3  12   3      690.64      728.09     22.96 o 
   4  12   3      204.85      155.33     15.67 o 
   5  12   3        0.38        6.21      3.69 o 
   6  12   3      176.15      158.44     20.91 o 
   7  12   3        0.67       11.60      4.83 o 
   8  12   3       32.28       26.21      7.32 o 
  -9  13   3        0.09        7.24      5.03 o 
  -8  13   3       73.91       67.55      9.92 o 
  -7  13   3       38.59       38.39      7.02 o 
  -6  13   3      499.05      512.37     20.91 o 
  -5  13   3      127.63      141.37     14.00 o 
  -4  13   3       46.83       44.27      6.63 o 
  -3  13   3      175.80      166.66     14.34 o 
  -2  13   3      125.57      117.98     10.75 o 
  -1  13   3      108.64      123.53      8.68 o 
   0  13   3      109.82      121.58     17.05 o 
   1  13   3      822.60      847.71     31.84 o 
   2  13   3      493.03      587.88     49.20 o 
   3  13   3       58.95       67.12     10.46 o 
   4  13   3      212.95      189.47     17.45 o 
   5  13   3        9.76        9.12      5.14 o 
   6  13   3       94.30      111.22     18.45 o 
   7  13   3       88.95       90.10     16.88 o 
   8  13   3        7.34       20.13      6.89 o 
  -9  14   3      118.94       92.10     17.74 o 
  -8  14   3      161.29      128.73     21.66 o 
  -7  14   3       26.56       30.19      6.50 o 
  -6  14   3       18.35       27.23      5.51 o 
  -5  14   3       57.78       61.41      8.53 o 
  -4  14   3       55.98       43.49      5.37 o 
  -3  14   3      131.15      135.33     12.91 o 
  -2  14   3       44.55       41.73      5.02 o 
  -1  14   3      277.92      258.73      9.74 o 
   0  14   3      104.47      121.61     14.10 o 
   1  14   3      146.25      141.02     17.86 o 
   2  14   3      589.73      674.07     26.42 o 
   3  14   3        2.29       13.03      6.88 o 
   4  14   3      757.51      817.39     26.60 o 
   5  14   3      196.08      194.14     24.79 o 
   6  14   3       41.83       59.18      9.52 o 
   7  14   3       61.51       63.98     15.01 o 
  -8  15   3        3.91       13.36      7.49 o 
  -7  15   3       23.12       19.74      5.51 o 
  -6  15   3        1.21       10.52      3.78 o 
  -5  15   3       22.65       26.28      5.91 o 
  -4  15   3      330.66      334.65     20.01 o 
  -3  15   3       15.21       20.99      4.46 o 
  -2  15   3      409.37      392.25     25.91 o 
  -1  15   3        9.73       13.35      3.73 o 
   0  15   3      882.05      827.02     33.94 o 
   1  15   3      155.00      170.22     18.90 o 
   2  15   3      305.12      281.01     26.73 o 
   3  15   3      645.71      590.96     23.62 o 
   4  15   3        0.46       14.08      4.65 o 
   5  15   3        0.53       11.88      3.80 o 
   6  15   3       31.02       34.79      6.62 o 
   7  15   3       13.22       29.97      8.79 o 
  -8  16   3        1.67        9.67      4.39 o 
  -7  16   3       30.28       25.28      5.47 o 
  -6  16   3       18.32       19.68      4.99 o 
  -5  16   3       92.80      104.66     12.03 o 
  -4  16   3      392.86      406.87     17.39 o 
  -3  16   3        0.81       13.80      4.61 o 
  -2  16   3      374.95      356.40     16.33 o 
  -1  16   3      266.69      235.77     15.26 o 
   0  16   3       35.26       54.46      8.55 o 
   1  16   3        0.49       11.51      4.85 o 
   2  16   3      337.97      329.99     34.62 o 
   3  16   3        0.70       16.41      5.91 o 
   4  16   3       27.39       18.34      5.85 o 
   5  16   3      102.59      108.19     20.47 o 
   6  16   3       99.99      110.76     22.94 o 
  -7  17   3        4.21        4.74      5.53 o 
  -6  17   3       73.07       63.51     10.97 o 
  -5  17   3       53.14       52.33      7.90 o 
  -4  17   3       21.00       22.98      5.53 o 
  -3  17   3      943.49      951.86     26.47 o 
  -2  17   3       15.42       24.65      5.95 o 
  -1  17   3       17.06       22.37      5.78 o 
   0  17   3      893.75      964.56     22.85 o 
   1  17   3      219.19      196.73     22.84 o 
   2  17   3        3.53       18.92      5.89 o 
   3  17   3      190.72      183.50     19.75 o 
   4  17   3       28.02       30.66      6.31 o 
   5  17   3       13.62       14.23      6.72 o 
  -6  18   3        5.50       17.22      4.46 o 
  -5  18   3       73.38       59.97      9.43 o 
  -4  18   3       17.51       19.76      4.25 o 
  -3  18   3       54.40       50.25      8.77 o 
  -2  18   3       94.98      102.40     15.64 o 
  -1  18   3        6.10       15.48      5.74 o 
   0  18   3       27.95       33.74      7.21 o 
   1  18   3        0.11        3.62      7.25 o 
   2  18   3        9.78       14.03      6.71 o 
   3  18   3       48.26       54.48     10.19 o 
   4  18   3       38.50       40.41      6.97 o 
   5  18   3       29.74       47.78     12.20 o 
  -5  19   3      167.02      126.05     19.40 o 
  -4  19   3       10.55       22.53      7.62 o 
  -3  19   3        3.00       13.60      5.51 o 
  -2  19   3        8.73       12.71      7.05 o 
  -1  19   3      231.99      208.49     29.96 o 
   0  19   3        0.02       13.78      5.00 o 
   1  19   3       17.13       32.82      6.61 o 
   2  19   3       18.82       23.21      5.97 o 
   3  19   3       11.59        5.67      5.54 o 
   4  19   3       30.69       33.12      8.58 o 
  -4  20   3        3.28        8.53      5.01 o 
  -3  20   3        0.01       11.72      5.55 o 
  -2  20   3       16.20       25.92      6.23 o 
  -1  20   3       16.94       26.51      6.48 o 
   0  20   3       26.52       20.51      7.45 o 
   1  20   3      334.56      281.69     45.95 o 
   2  20   3      180.51      141.60     17.26 o 
   3  20   3       21.61       15.39      5.17 o 
  -2  21   3       21.86       18.85      6.30 o 
  -1  21   3        8.66       10.98      4.78 o 
   0  21   3        8.74       15.78      5.94 o 
   1  21   3       15.70       19.65      7.97 o 
 -11   0   4       27.90       68.16     25.78 o 
 -10   0   4        0.83       14.07     10.74 o 
  -9   0   4       95.62       76.06     14.05 o 
  -8   0   4      610.24      638.41     41.89 o 
  -7   0   4        4.09        6.13      3.10 o 
  -6   0   4       60.59       74.62     10.66 o 
  -5   0   4     2429.89     2463.98     39.01 o 
  -4   0   4        3.85        2.60      1.39 o 
  -3   0   4      525.22      448.80     15.57 o 
  -2   0   4      431.55      393.97     11.16 o 
  -1   0   4     5394.38     5531.64     67.36 o 
   0   0   4     2625.72     2634.04     28.24 o 
   1   0   4     1440.43     1403.29     25.19 o 
   2   0   4      592.01      593.39     12.71 o 
   3   0   4      318.84      313.12     22.76 o 
   4   0   4      105.48      109.28     15.81 o 
   5   0   4       87.65       74.20      9.84 o 
   6   0   4     1584.14     1686.08     61.82 o 
   7   0   4      354.73      365.56     33.96 o 
   8   0   4       26.71       35.97      9.32 o 
   9   0   4      444.99      398.22     73.02 o 
 -11   1   4       40.40       44.68     16.21 o 
 -10   1   4        0.03        6.59      3.58 o 
  -9   1   4        6.76       14.61      3.03 o 
  -8   1   4       83.67       75.01      8.88 o 
  -7   1   4      128.15      128.94      8.95 o 
  -6   1   4        1.25        7.64      1.81 o 
  -5   1   4      221.36      210.93     17.59 o 
  -4   1   4      123.94      143.56      7.32 o 
  -3   1   4      136.59      135.48      6.45 o 
  -2   1   4       20.30       23.47      2.42 o 
  -1   1   4     4669.91     4716.77     37.26 o 
   0   1   4       30.80       47.52      4.13 o 
   1   1   4      137.08      129.22      7.45 o 
   2   1   4       35.10       32.84      3.65 o 
   3   1   4        1.14       11.23      2.71 o 
   4   1   4      114.73      124.31     10.14 o 
   5   1   4       79.53       72.48      7.64 o 
   6   1   4       72.61       69.89      6.84 o 
   7   1   4       18.89       25.58      3.42 o 
   8   1   4        1.21       11.38      6.22 o 
   9   1   4        0.30       14.70      6.97 o 
 -11   2   4       48.30       42.42     11.53 o 
 -10   2   4        0.03       11.20      3.08 o 
  -9   2   4       72.99       63.80      8.26 o 
  -8   2   4      232.91      217.65     15.60 o 
  -7   2   4      114.91      104.97      9.13 o 
  -6   2   4      895.96      917.39     13.09 o 
  -5   2   4      560.19      603.53     12.07 o 
  -4   2   4        2.12        6.97      2.88 o 
  -3   2   4     1638.24     1639.12     16.82 o 
  -2   2   4     1699.39     1733.59     15.91 o 
  -1   2   4      331.04      266.99      6.32 o 
   0   2   4     1032.00     1013.98     10.19 o 
   1   2   4       62.81       80.86      6.12 o 
   2   2   4      285.65      276.24     11.46 o 
   3   2   4      723.43      733.25     12.38 o 
   4   2   4      352.56      301.82     24.28 o 
   5   2   4       11.39       14.69      3.34 o 
   6   2   4        6.20        9.77      3.06 o 
   7   2   4        6.86       13.60      3.77 o 
   8   2   4       45.84       45.97     12.46 o 
   9   2   4       37.17       41.58     11.30 o 
 -11   3   4        1.30       10.21      5.03 o 
 -10   3   4      495.49      449.44     49.24 o 
  -9   3   4       38.74       38.19      6.99 o 
  -8   3   4      186.41      163.87     13.96 o 
  -7   3   4      985.36      962.14     18.03 o 
  -6   3   4      257.62      230.58     12.06 o 
  -5   3   4        1.30        8.11      2.88 o 
  -4   3   4        0.24        8.74      2.50 o 
  -3   3   4       75.43       80.65      7.56 o 
  -2   3   4        4.95        8.85      1.74 o 
  -1   3   4     1986.45     1994.13     15.66 o 
   0   3   4        1.84        8.97      1.96 o 
   1   3   4     1552.79     1510.94     24.88 o 
   2   3   4      959.17     1010.98     25.29 o 
   3   3   4        1.95        8.33      2.15 o 
   4   3   4       69.81       63.90      5.97 o 
   5   3   4      526.54      517.45     25.74 o 
   6   3   4      168.64      128.66     14.03 o 
   7   3   4      160.99      185.81     17.76 o 
   8   3   4      298.35      271.62     26.14 o 
   9   3   4       60.03       57.56     11.93 o 
 -11   4   4       80.15       69.18     15.70 o 
 -10   4   4      124.41      113.89     17.27 o 
  -9   4   4      233.59      215.69     20.68 o 
  -8   4   4       27.61       35.13      5.44 o 
  -7   4   4        0.03        6.89      3.20 o 
  -6   4   4      531.22      544.08     17.06 o 
  -5   4   4     1818.94     1874.47     39.73 o 
  -4   4   4     1225.82     1327.63     25.85 o 
  -3   4   4       29.90       49.21      3.26 o 
  -2   4   4       13.01       20.04      2.13 o 
  -1   4   4     1713.42     1861.49     19.44 o 
   0   4   4     2718.79     2861.46     25.71 o 
   1   4   4      736.34      731.47     14.44 o 
   2   4   4      267.34      258.94     11.20 o 
   3   4   4       27.46       36.89      3.71 o 
   4   4   4      163.01      194.46     12.34 o 
   5   4   4       56.04       70.22      8.55 o 
   6   4   4      518.23      385.23     37.68 o 
   7   4   4      703.07      738.31     27.80 o 
   8   4   4        4.38       17.66      5.48 o 
   9   4   4       21.20       23.06      8.33 o 
 -11   5   4       24.48       30.18      6.14 o 
 -10   5   4      168.98      182.49     26.25 o 
  -9   5   4       12.79       15.46      4.20 o 
  -8   5   4       12.03       14.05      2.84 o 
  -7   5   4       54.28       44.99      5.54 o 
  -6   5   4      665.02      669.55     12.20 o 
  -5   5   4      145.61      109.50     11.18 o 
  -4   5   4      536.13      531.94     13.19 o 
  -3   5   4     1863.15     1780.06     17.81 o 
  -2   5   4      767.59      834.39     10.30 o 
  -1   5   4     1135.15     1119.49     12.03 o 
   0   5   4      359.44      354.26      8.33 o 
   1   5   4      471.28      531.04     10.15 o 
   2   5   4      137.90      143.12     11.18 o 
   3   5   4       68.00       73.43      6.76 o 
   4   5   4        4.73        7.41      2.12 o 
   5   5   4       16.14       20.12      4.95 o 
   6   5   4       79.78       77.95     10.03 o 
   7   5   4      182.12      173.62     15.14 o 
   8   5   4      921.42     1042.36     26.30 o 
   9   5   4       15.43       18.00      7.10 o 
 -11   6   4        8.30       17.83      4.66 o 
 -10   6   4      121.45      119.39     15.28 o 
  -9   6   4       94.78      105.66     13.10 o 
  -8   6   4      102.02       90.76     10.80 o 
  -7   6   4        8.03        9.99      2.41 o 
  -6   6   4      239.86      197.69     17.17 o 
  -5   6   4      989.13      936.88     15.43 o 
  -4   6   4     1940.92     1867.48     27.38 o 
  -3   6   4     1224.30     1352.74     24.63 o 
  -2   6   4     1258.05     1323.84     19.91 o 
  -1   6   4     2550.39     2459.48     23.68 o 
   0   6   4     1812.21     1842.11     19.39 o 
   1   6   4     2956.27     2999.37     43.65 o 
   2   6   4       81.39      105.59      7.57 o 
   3   6   4      426.24      397.67     12.65 o 
   4   6   4       37.03       35.48      3.94 o 
   5   6   4        2.46        4.38      2.71 o 
   6   6   4      306.40      184.08     32.14 o 
   7   6   4      217.31      192.04     23.47 o 
   8   6   4      101.32       79.21     11.99 o 
   9   6   4        0.44       23.09      7.59 o 
 -11   7   4        0.17       11.87      4.38 o 
 -10   7   4       91.12       81.68     12.31 o 
  -9   7   4       20.93       15.33      3.92 o 
  -8   7   4        1.01       11.08      2.81 o 
  -7   7   4       28.92       31.14      5.75 o 
  -6   7   4        8.44       10.80      2.97 o 
  -5   7   4        9.01       13.30      2.90 o 
  -4   7   4     1963.02     2031.94     27.77 o 
  -3   7   4        1.67       16.68      2.75 o 
  -2   7   4       30.07       39.32      4.22 o 
  -1   7   4     2917.11     3209.19     29.92 o 
   0   7   4     1202.72     1240.80     22.46 o 
   1   7   4       37.50       32.74      5.00 o 
   2   7   4      209.23      202.03     13.44 o 
   3   7   4       44.09       44.02      3.58 o 
   4   7   4        0.01        6.59      2.76 o 
   5   7   4      760.48      647.00     41.74 o 
   6   7   4      138.28      122.98     15.09 o 
   7   7   4       53.11       36.69      6.21 o 
   8   7   4       13.42       13.61      6.55 o 
   9   7   4        3.96       18.74      7.18 o 
 -10   8   4      141.96      109.04     20.24 o 
  -9   8   4        2.17       24.18      7.88 o 
  -8   8   4      610.71      607.07     15.48 o 
  -7   8   4      212.94      172.53     15.93 o 
  -6   8   4      136.27      145.29     11.68 o 
  -5   8   4       13.79       14.32      2.55 o 
  -4   8   4       36.77       54.22      5.80 o 
  -3   8   4      212.43      209.02     12.40 o 
  -2   8   4      247.11      261.32      8.41 o 
  -1   8   4      568.24      580.47     10.80 o 
   0   8   4      621.05      593.56     18.58 o 
   1   8   4      157.92      154.38     15.28 o 
   2   8   4        4.29        7.67      2.10 o 
   3   8   4      517.02      484.76     22.59 o 
   4   8   4      338.77      279.07     24.67 o 
   5   8   4      131.26      125.35     13.97 o 
   6   8   4       42.12       35.74      7.98 o 
   7   8   4      120.85      126.01     19.89 o 
   8   8   4        0.44        9.09      4.30 o 
 -10   9   4       34.91       29.60      6.94 o 
  -9   9   4       96.76       62.82     10.27 o 
  -8   9   4      150.32      157.92     16.13 o 
  -7   9   4      111.19      101.83      9.54 o 
  -6   9   4      261.19      222.62     19.19 o 
  -5   9   4        0.40        7.41      3.03 o 
  -4   9   4       25.65       24.22      3.92 o 
  -3   9   4       13.13       20.59      3.12 o 
  -2   9   4      458.38      426.68     11.23 o 
  -1   9   4        8.00       11.83      2.94 o 
   0   9   4      296.82      309.97     31.17 o 
   1   9   4      474.76      434.83     17.48 o 
   2   9   4      333.80      380.30     28.07 o 
   3   9   4        9.40       12.15      5.16 o 
   4   9   4      254.35      215.52     19.89 o 
   5   9   4      452.68      469.59     19.64 o 
   6   9   4       69.47       69.89      9.89 o 
   7   9   4      330.16      294.64     35.66 o 
   8   9   4       23.49       20.88      6.45 o 
 -10  10   4        0.06       10.27      5.68 o 
  -9  10   4       85.15       93.58     16.75 o 
  -8  10   4      504.67      531.72     19.39 o 
  -7  10   4      152.29      150.54     13.11 o 
  -6  10   4      305.58      290.89     15.92 o 
  -5  10   4       64.16       51.45      6.15 o 
  -4  10   4       89.32      118.07      9.42 o 
  -3  10   4      196.34      212.84     14.77 o 
  -2  10   4        0.89        6.79      3.26 o 
  -1  10   4      146.13      194.75     18.69 o 
   0  10   4      242.40      288.53     25.74 o 
   1  10   4      734.31      806.76     21.71 o 
   2  10   4      280.84      383.58     31.70 o 
   3  10   4      272.65      217.40     24.73 o 
   4  10   4      174.40      160.52     14.96 o 
   5  10   4       19.99       16.38      4.15 o 
   6  10   4        3.20       14.67      5.08 o 
   7  10   4       17.86       13.63      3.95 o 
   8  10   4      151.89       96.56     28.88 o 
 -10  11   4       53.23       54.59     10.57 o 
  -9  11   4        4.80        8.63      5.24 o 
  -8  11   4       16.26       13.04      3.36 o 
  -7  11   4      263.14      223.56     14.19 o 
  -6  11   4      354.85      374.90     15.11 o 
  -5  11   4       27.37       35.84      5.83 o 
  -4  11   4       34.22       38.63      5.01 o 
  -3  11   4      180.97      186.04     16.50 o 
  -2  11   4       58.46       61.39      7.03 o 
  -1  11   4       35.52       32.68      6.69 o 
   0  11   4      201.94      227.94     19.74 o 
   1  11   4        3.64       14.15      4.22 o 
   2  11   4      132.30      147.13     16.17 o 
   3  11   4        0.95       12.22      5.84 o 
   4  11   4      102.25      104.53     10.76 o 
   5  11   4      268.70      232.19     17.02 o 
   6  11   4      439.50      409.96     33.33 o 
   7  11   4        3.23       12.49      7.39 o 
   8  11   4       16.65       23.19      7.60 o 
  -9  12   4        6.26       11.18      6.92 o 
  -8  12   4        0.45        9.18      3.08 o 
  -7  12   4       26.21       22.95      4.77 o 
  -6  12   4        0.85       11.01      4.08 o 
  -5  12   4       31.31       35.61      4.92 o 
  -4  12   4      466.87      457.11     27.56 o 
  -3  12   4       41.93       45.63      5.68 o 
  -2  12   4       35.55       33.67      4.81 o 
  -1  12   4       69.30       74.59      9.82 o 
   0  12   4      728.07      748.74     31.99 o 
   1  12   4      220.22      260.22     23.33 o 
   2  12   4       34.82       45.28      9.58 o 
   3  12   4        1.27       16.26      5.64 o 
   4  12   4       42.30       39.72      7.29 o 
   5  12   4       90.89       98.86     14.51 o 
   6  12   4       44.98       40.51      9.07 o 
   7  12   4      121.81      103.71     21.17 o 
  -9  13   4        0.30       10.05      5.62 o 
  -8  13   4        1.10       11.22      7.10 o 
  -7  13   4       15.64       16.00      4.87 o 
  -6  13   4       64.82       47.76      6.27 o 
  -5  13   4      399.33      397.55     31.62 o 
  -4  13   4      238.55      257.32     21.28 o 
  -3  13   4      696.43      643.94     31.55 o 
  -2  13   4     1374.84     1298.03     26.33 o 
  -1  13   4      539.86      560.01     19.45 o 
   0  13   4      144.54      163.05     16.19 o 
   1  13   4      153.34      154.05     15.88 o 
   2  13   4       94.56      104.45     13.76 o 
   3  13   4       80.19       79.58     11.01 o 
   4  13   4        0.18        6.62      5.40 o 
   5  13   4      403.59      402.86     48.38 o 
   6  13   4       52.61       58.32     10.50 o 
   7  13   4        0.24        6.20      7.10 o 
  -8  14   4        2.31        8.49      8.99 o 
  -7  14   4       36.10       31.24      7.87 o 
  -6  14   4       71.33       73.46     10.42 o 
  -5  14   4      161.38      138.49     14.83 o 
  -4  14   4        2.33        7.01      3.12 o 
  -3  14   4      478.11      540.74     17.32 o 
  -2  14   4       38.09       35.08      6.26 o 
  -1  14   4      130.65      146.96     15.87 o 
   0  14   4       52.03       67.80      9.20 o 
   1  14   4       79.00      100.14     10.40 o 
   2  14   4       85.63       90.11     11.07 o 
   3  14   4        1.02       11.98      4.25 o 
   4  14   4      387.11      424.60     40.22 o 
   5  14   4        4.19       21.32     10.38 o 
   6  14   4       17.72       28.13      8.88 o 
  -8  15   4       13.24        9.58      5.99 o 
  -7  15   4        3.10        9.73      4.49 o 
  -6  15   4      110.15       94.78     13.14 o 
  -5  15   4        0.22        9.39      5.48 o 
  -4  15   4      486.30      420.99     21.23 o 
  -3  15   4      180.89      164.03      9.68 o 
  -2  15   4       34.69       31.51      5.95 o 
  -1  15   4      258.97      294.61     25.92 o 
   0  15   4       10.31       17.26      6.35 o 
   1  15   4       23.68       37.74     10.20 o 
   2  15   4      178.41      187.54     23.30 o 
   3  15   4       59.84       60.37      9.64 o 
   4  15   4      317.91      265.06     27.93 o 
   5  15   4        1.29       14.93      7.62 o 
   6  15   4        1.05        9.36      5.74 o 
  -7  16   4       73.64       75.82     12.98 o 
  -6  16   4      285.69      256.85     16.13 o 
  -5  16   4      102.03       94.83     10.83 o 
  -4  16   4      288.61      278.12     26.90 o 
  -3  16   4       18.45       16.91      6.84 o 
  -2  16   4       54.85       58.51      9.51 o 
  -1  16   4       13.46       24.07      7.10 o 
   0  16   4        5.29        7.95     10.39 o 
   1  16   4     1427.88     1543.97     30.15 o 
   2  16   4      639.36      675.12     30.66 o 
   3  16   4       86.82       65.14     10.30 o 
   4  16   4       72.06       76.44     11.79 o 
   5  16   4       86.11       93.82     18.07 o 
  -7  17   4       13.84       29.70      7.52 o 
  -6  17   4        1.20       13.23      6.48 o 
  -5  17   4      247.55      208.26     26.41 o 
  -4  17   4        2.38        8.98      4.21 o 
  -3  17   4       67.75       75.23     12.78 o 
  -2  17   4       71.48       77.23     11.95 o 
  -1  17   4      111.99      125.80     17.24 o 
   0  17   4      750.84      774.38     63.53 o 
   1  17   4        5.10       21.93      6.09 o 
   2  17   4       77.57       76.51     10.27 o 
   3  17   4       56.70       69.06     12.19 o 
   4  17   4       62.58       69.45     12.59 o 
   5  17   4      139.15      170.43     25.67 o 
  -6  18   4       49.76       34.45      6.35 o 
  -5  18   4        2.26        6.37      4.08 o 
  -4  18   4       97.78       86.01     13.72 o 
  -3  18   4       57.50       47.61      7.92 o 
  -2  18   4      227.66      234.58     22.33 o 
  -1  18   4       76.22       75.02     10.52 o 
   0  18   4       18.26       32.14      7.80 o 
   1  18   4        0.45        9.01      5.66 o 
   2  18   4       38.08       28.90      8.14 o 
   3  18   4        1.97       18.43      6.67 o 
   4  18   4       28.25       52.69     11.11 o 
  -5  19   4       18.84       25.94      7.42 o 
  -4  19   4       43.44       43.51      9.24 o 
  -3  19   4       43.93       53.60     10.84 o 
  -2  19   4       13.41       22.02      6.72 o 
  -1  19   4        7.39       10.71      6.15 o 
   0  19   4      180.34      187.84     25.26 o 
   1  19   4        6.10       13.74      4.82 o 
   2  19   4       44.05       48.39     10.31 o 
   3  19   4      152.57      131.79     17.69 o 
  -3  20   4       50.25       21.07      6.82 o 
  -2  20   4       41.24       41.05      9.12 o 
  -1  20   4       17.25       36.19     12.07 o 
   0  20   4       17.78       26.84      6.36 o 
   1  20   4        4.93       10.39      4.97 o 
 -11   1   5       16.30       22.67     13.64 o 
 -10   1   5       26.90       25.08      5.77 o 
  -9   1   5      302.71      276.03     10.25 o 
  -8   1   5      260.78      265.60     17.80 o 
  -7   1   5       26.16       25.22      4.27 o 
  -6   1   5      525.41      479.51     12.11 o 
  -5   1   5       59.82       80.35      7.68 o 
  -4   1   5      192.65      244.76     21.22 o 
  -3   1   5      126.61      119.38      6.74 o 
  -2   1   5     1108.91     1084.42     12.67 o 
  -1   1   5      318.41      357.25      7.30 o 
   0   1   5       92.68       99.68      7.35 o 
   1   1   5       48.73       45.47      4.54 o 
   2   1   5        0.40        6.33      3.26 o 
   3   1   5       67.64      114.42     10.92 o 
   4   1   5      163.98      191.42     15.10 o 
   5   1   5      140.60      156.09     13.15 o 
   6   1   5        2.31        6.30      3.90 o 
   7   1   5      119.75      118.51     14.78 o 
   8   1   5        7.70       19.21      7.51 o 
   9   1   5        0.37       13.51      4.83 o 
 -11   2   5      332.18      327.40     56.21 o 
 -10   2   5       30.25       17.47      5.55 o 
  -9   2   5      334.97      361.22     48.10 o 
  -8   2   5       62.28       62.85      7.25 o 
  -7   2   5       56.64       61.31      7.31 o 
  -6   2   5      249.65      264.43     18.94 o 
  -5   2   5       77.13      113.37     10.59 o 
  -4   2   5      948.84      971.41     17.69 o 
  -3   2   5        7.89        6.99      1.56 o 
  -2   2   5     1728.39     1725.01     20.32 o 
  -1   2   5      117.64      145.04      6.21 o 
   0   2   5     3777.03     4004.27     35.23 o 
   1   2   5      329.11      333.27     15.69 o 
   2   2   5      362.56      358.63     19.55 o 
   3   2   5      725.57      695.41     24.17 o 
   4   2   5      100.85       98.26     10.98 o 
   5   2   5       49.02       42.39      6.58 o 
   6   2   5       27.84       27.36      5.08 o 
   7   2   5        0.11       12.12      5.85 o 
   8   2   5       39.15       43.31      8.81 o 
   9   2   5        3.84       25.39      7.08 o 
 -11   3   5       32.23       38.40     10.56 o 
 -10   3   5       34.81       40.55      7.25 o 
  -9   3   5      169.82      147.81     15.63 o 
  -8   3   5       97.85       90.27     12.39 o 
  -7   3   5      997.11     1007.40     29.45 o 
  -6   3   5       84.54      104.57     10.33 o 
  -5   3   5        8.74       16.11      4.04 o 
  -4   3   5       41.85       46.24      5.38 o 
  -3   3   5      161.15      187.54      7.68 o 
  -2   3   5      820.03      873.22     14.76 o 
  -1   3   5      163.99      202.59      7.46 o 
   0   3   5      978.27     1043.58     12.95 o 
   1   3   5      109.16      119.27      9.98 o 
   2   3   5      567.73      622.82     21.35 o 
   3   3   5      298.58      285.43     22.03 o 
   4   3   5      375.94      389.01     25.56 o 
   5   3   5      672.75      652.51     30.87 o 
   6   3   5        5.34       11.93      3.82 o 
   7   3   5       44.42       43.67      9.63 o 
   8   3   5       28.27       40.81     10.28 o 
   9   3   5       37.63       36.90     10.20 o 
 -11   4   5      119.09      117.23     23.90 o 
 -10   4   5       16.03       15.04      3.81 o 
  -9   4   5        0.43        6.75      3.89 o 
  -8   4   5      537.73      436.46     53.42 o 
  -7   4   5        4.73        7.61      2.79 o 
  -6   4   5      161.21      163.81     14.44 o 
  -5   4   5        3.05        9.75      3.16 o 
  -4   4   5      225.51      182.83     15.34 o 
  -3   4   5       14.87       15.26      1.98 o 
  -2   4   5       36.42       32.40      3.53 o 
  -1   4   5       61.79       64.76      5.86 o 
   0   4   5      289.51      265.29     10.54 o 
   1   4   5      151.79      217.83     17.08 o 
   2   4   5      276.61      276.92     13.46 o 
   3   4   5       27.02       20.84      3.25 o 
   4   4   5       27.24       22.77      4.54 o 
   5   4   5      102.09       84.76      9.36 o 
   6   4   5      201.87      198.56     16.46 o 
   7   4   5      344.90      345.35     34.32 o 
   8   4   5        6.62       11.42      8.76 o 
 -11   5   5       29.17       36.70     10.77 o 
 -10   5   5      124.20      117.81     14.92 o 
  -9   5   5       73.53       64.25      9.03 o 
  -8   5   5       11.81       12.34      4.40 o 
  -7   5   5      135.61      139.44     16.14 o 
  -6   5   5       19.61       24.34      5.84 o 
  -5   5   5       79.77       70.76      7.25 o 
  -4   5   5        1.56        9.14      3.49 o 
  -3   5   5       32.56       38.66      4.03 o 
  -2   5   5     2636.88     2777.49     29.38 o 
  -1   5   5      580.19      651.56     10.59 o 
   0   5   5      508.74      495.54     13.09 o 
   1   5   5      320.87      305.38     17.48 o 
   2   5   5      175.95      191.86     14.40 o 
   3   5   5      321.03      337.52     17.09 o 
   4   5   5       77.87       66.16      7.49 o 
   5   5   5      111.13      138.43     14.71 o 
   6   5   5       70.76       57.43      7.14 o 
   7   5   5       45.61       37.86      8.00 o 
   8   5   5       58.78       61.62     10.72 o 
 -11   6   5      288.64      245.31     42.00 o 
 -10   6   5        0.00       14.85      7.36 o 
  -9   6   5        4.70       14.62      6.17 o 
  -8   6   5      153.04      122.14     12.41 o 
  -7   6   5       27.96       18.97      5.96 o 
  -6   6   5        3.06       17.69      5.77 o 
  -5   6   5      295.91      318.84     22.28 o 
  -4   6   5       58.22       58.63      6.35 o 
  -3   6   5      415.13      411.36     18.81 o 
  -2   6   5       14.12       16.59      2.10 o 
  -1   6   5       30.49       45.68      4.59 o 
   0   6   5      711.49      746.04     15.03 o 
   1   6   5     1089.37     1065.63     17.83 o 
   2   6   5      657.86      652.87     16.10 o 
   3   6   5       96.04       98.64      9.37 o 
   4   6   5        3.53       12.90      3.55 o 
   5   6   5       25.04       26.72      5.33 o 
   6   6   5        3.43        8.08      6.81 o 
   7   6   5       28.23       22.02      6.23 o 
   8   6   5       95.33       65.52     11.72 o 
 -10   7   5       12.32       18.52      5.38 o 
  -9   7   5      386.46      385.45     15.86 o 
  -8   7   5      445.38      382.86     29.60 o 
  -7   7   5       24.41       18.29      3.60 o 
  -6   7   5     1645.41     1522.61     41.06 o 
  -5   7   5      666.97      696.49     17.10 o 
  -4   7   5        5.16        9.75      2.35 o 
  -3   7   5       45.14       60.65      5.36 o 
  -2   7   5      809.06      839.23     14.15 o 
  -1   7   5     1299.40     1363.62     19.03 o 
   0   7   5       35.14       46.79      5.27 o 
   1   7   5      290.75      307.05     18.77 o 
   2   7   5       73.79       78.51      7.80 o 
   3   7   5       41.07       52.02      6.37 o 
   4   7   5        0.44        5.52      4.38 o 
   5   7   5        0.13        6.80      3.73 o 
   6   7   5       10.50       21.45      5.54 o 
   7   7   5        3.99       14.69      4.31 o 
   8   7   5      240.06      224.41     27.09 o 
 -10   8   5      218.45      179.42     30.63 o 
  -9   8   5       30.97       31.36      6.30 o 
  -8   8   5     1154.75     1205.47     31.39 o 
  -7   8   5      511.12      535.75     24.08 o 
  -6   8   5       12.31       17.78      3.15 o 
  -5   8   5        0.01        6.59      2.94 o 
  -4   8   5      391.24      350.48     18.81 o 
  -3   8   5      980.44      917.43     16.34 o 
  -2   8   5      184.99      187.45     13.51 o 
  -1   8   5        2.64        1.12      2.53 o 
   0   8   5       29.42       33.26      5.50 o 
   1   8   5      218.61      219.45     19.48 o 
   2   8   5       45.90       37.60      4.86 o 
   3   8   5      496.32      505.30     22.15 o 
   4   8   5        5.06        9.63      2.87 o 
   5   8   5       15.12       15.11      4.42 o 
   6   8   5      211.13      183.96     21.80 o 
   7   8   5      333.49      318.81     38.89 o 
   8   8   5        0.03        8.11      5.69 o 
 -10   9   5        8.21       10.35      5.89 o 
  -9   9   5       73.08       75.44     10.76 o 
  -8   9   5       18.60       31.64      6.84 o 
  -7   9   5       53.98       54.73      7.72 o 
  -6   9   5        2.26        5.28      3.18 o 
  -5   9   5       19.49       23.17      3.34 o 
  -4   9   5       80.32       81.96      7.73 o 
  -3   9   5       76.51       86.45      7.69 o 
  -2   9   5      608.42      551.11     11.61 o 
  -1   9   5      706.10      700.98     12.32 o 
   0   9   5      449.49      446.07     17.30 o 
   1   9   5       17.36       26.29      5.57 o 
   2   9   5       13.95       18.14      4.90 o 
   3   9   5      138.19      108.56     10.74 o 
   4   9   5       18.22       25.21      5.13 o 
   5   9   5       34.37       32.72      6.48 o 
   6   9   5      404.19      362.45     35.42 o 
   7   9   5       15.83       16.26      6.19 o 
   8   9   5       10.71       17.08      8.00 o 
 -10  10   5       18.35       16.71      5.39 o 
  -9  10   5       14.24       10.04      6.09 o 
  -8  10   5       20.50       15.92      5.14 o 
  -7  10   5        0.96       11.54      3.31 o 
  -6  10   5      369.00      327.10     21.53 o 
  -5  10   5      117.62      107.69     10.96 o 
  -4  10   5      666.60      598.33     28.86 o 
  -3  10   5      114.83      132.82     10.47 o 
  -2  10   5      341.19      352.86     22.85 o 
  -1  10   5        7.56       12.37      4.61 o 
   0  10   5      178.33      157.00     15.44 o 
   1  10   5      216.71      252.03     23.33 o 
   2  10   5       51.92       56.81      9.25 o 
   3  10   5      307.33      202.94     53.69 o 
   4  10   5        2.33        8.20      3.13 o 
   5  10   5       24.59       19.81      6.68 o 
   6  10   5       17.46       25.74      9.14 o 
   7  10   5       87.94       83.41     17.16 o 
  -9  11   5       65.55       64.47     11.47 o 
  -8  11   5        2.79       10.27      5.22 o 
  -7  11   5       36.38       26.09      6.16 o 
  -6  11   5      198.38      167.14     15.33 o 
  -5  11   5       56.50       61.24      9.13 o 
  -4  11   5      113.02      127.78     12.87 o 
  -3  11   5        0.60        4.65      3.83 o 
  -2  11   5      839.39      790.60     24.98 o 
  -1  11   5       40.94       56.46      9.17 o 
   0  11   5      472.21      485.27     28.98 o 
   1  11   5       21.56       15.76      4.63 o 
   2  11   5       19.25       17.95      4.55 o 
   3  11   5      225.78      250.82     24.25 o 
   4  11   5      184.73      181.00     21.04 o 
   5  11   5      145.39      124.27     16.19 o 
   6  11   5       72.85       59.37     13.80 o 
   7  11   5       14.12       16.23      8.44 o 
  -9  12   5       73.86       65.16     11.12 o 
  -8  12   5        0.32       13.03      4.24 o 
  -7  12   5       89.99       69.94      9.94 o 
  -6  12   5      109.35       93.68     11.49 o 
  -5  12   5       46.07       37.57      4.94 o 
  -4  12   5      177.64      195.45     18.33 o 
  -3  12   5      364.91      353.15     24.55 o 
  -2  12   5       96.48       71.08      9.05 o 
  -1  12   5      683.11      746.03     54.83 o 
   0  12   5      396.76      401.36     35.10 o 
   1  12   5        4.48       10.60      6.10 o 
   2  12   5       35.54       29.77      6.35 o 
   3  12   5       61.44       63.37     10.31 o 
   4  12   5        8.51       11.28      4.55 o 
   5  12   5      196.14      179.81     26.63 o 
   6  12   5       14.32       12.07      5.63 o 
   7  12   5       96.33       72.57     17.72 o 
  -9  13   5       30.90       29.31      8.11 o 
  -8  13   5        8.91       12.22      5.74 o 
  -7  13   5        0.75        6.11      5.52 o 
  -6  13   5        0.23        9.62      3.68 o 
  -5  13   5      142.69      137.99     14.47 o 
  -4  13   5      163.10      162.90     16.09 o 
  -3  13   5       13.97       18.30      4.61 o 
  -2  13   5        2.05        6.17      4.14 o 
  -1  13   5      472.69      557.02     39.33 o 
   0  13   5      223.81      239.45     19.94 o 
   1  13   5      775.71      833.05     51.73 o 
   2  13   5       13.97       21.08      5.68 o 
   3  13   5       55.52       56.11      9.59 o 
   4  13   5       48.51       58.38      8.53 o 
   5  13   5        4.56       14.92      5.51 o 
   6  13   5        2.50       16.57      7.72 o 
  -8  14   5        1.33       11.64      5.16 o 
  -7  14   5       10.02        8.80      4.35 o 
  -6  14   5       45.65       45.66      7.16 o 
  -5  14   5        2.93       15.49      4.68 o 
  -4  14   5        1.09       10.67      3.49 o 
  -3  14   5        4.12       12.38      4.69 o 
  -2  14   5       98.76      103.66     10.86 o 
  -1  14   5       55.20       60.66      8.34 o 
   0  14   5       48.39       44.26      7.31 o 
   1  14   5      919.02      873.37     43.14 o 
   2  14   5       21.47       20.23      6.71 o 
   3  14   5        1.58        7.70      5.39 o 
   4  14   5        2.52        8.17      5.16 o 
   5  14   5        3.14       16.87      7.66 o 
   6  14   5       14.66       24.20     10.31 o 
  -8  15   5       79.05       70.34     15.26 o 
  -7  15   5        5.79       16.45      6.45 o 
  -6  15   5       16.24       15.96      4.61 o 
  -5  15   5      407.15      433.10     23.72 o 
  -4  15   5       68.50       65.17      9.05 o 
  -3  15   5       54.33       58.38      9.86 o 
  -2  15   5      254.80      230.77     24.33 o 
  -1  15   5       25.72       42.12      9.50 o 
   0  15   5       12.71       19.29      7.73 o 
   1  15   5       37.08       69.92     11.14 o 
   2  15   5       46.78       49.81      7.62 o 
   3  15   5       13.01       14.79      5.57 o 
   4  15   5      180.00      164.83     20.42 o 
   5  15   5       71.94       69.89     15.60 o 
  -7  16   5        1.76        7.70      3.98 o 
  -6  16   5        0.02        8.02      3.54 o 
  -5  16   5       47.99       45.92      7.80 o 
  -4  16   5      140.98      150.69     21.83 o 
  -3  16   5       84.83       91.61     14.37 o 
  -2  16   5       12.35       24.43      6.17 o 
  -1  16   5      246.01      253.45     25.27 o 
   0  16   5        0.03       10.58      8.20 o 
   1  16   5      108.15      124.62     17.99 o 
   2  16   5        6.91       19.54      5.92 o 
   3  16   5        2.04       14.63      5.35 o 
   4  16   5       28.48       29.70      7.35 o 
   5  16   5        7.61       15.53      8.21 o 
  -6  17   5       13.84        9.63      7.58 o 
  -5  17   5      183.75      161.08     22.09 o 
  -4  17   5       55.85       46.52     10.54 o 
  -3  17   5      307.45      283.15     31.51 o 
  -2  17   5        2.70       14.55      4.93 o 
  -1  17   5        0.13       13.47      5.85 o 
   0  17   5        2.53       17.01      6.92 o 
   1  17   5        0.96        8.60      7.10 o 
   2  17   5        2.51       12.86      5.66 o 
   3  17   5        8.63        9.35      5.31 o 
   4  17   5      123.98      117.93     22.00 o 
  -5  18   5        0.44       11.15      6.49 o 
  -4  18   5       57.06       58.69      9.65 o 
  -3  18   5        0.50       10.41      6.41 o 
  -2  18   5      182.43      176.29     20.09 o 
  -1  18   5       50.99       40.83      8.03 o 
   0  18   5        0.15       10.54      6.29 o 
   1  18   5       41.08       46.75      8.09 o 
   2  18   5        0.29        8.83      5.68 o 
   3  18   5        0.23       12.37      5.70 o 
  -4  19   5       85.66       82.60     12.31 o 
  -3  19   5        0.61        6.59      6.97 o 
  -2  19   5       15.84       26.84      8.77 o 
  -1  19   5       84.11       92.45     11.07 o 
   0  19   5      501.13      456.82     46.70 o 
   1  19   5       19.46       32.53      7.45 o 
   2  19   5        0.55        7.99      5.69 o 
 -11   0   6       18.16       21.40     13.22 o 
 -10   0   6        8.64        5.26     12.38 o 
  -9   0   6       10.05       18.15      6.85 o 
  -8   0   6      349.95      379.92     62.32 o 
  -7   0   6       28.31       30.63      8.33 o 
  -6   0   6     3209.58     3322.51     44.26 o 
  -5   0   6       19.29       39.42     11.03 o 
  -4   0   6      774.37      756.52     23.79 o 
  -3   0   6       73.07       73.05     13.83 o 
  -2   0   6     1095.53     1218.83     25.03 o 
  -1   0   6       41.80       47.55      7.78 o 
   0   0   6      464.40      435.10     19.01 o 
   1   0   6        6.03       23.24      8.96 o 
   2   0   6      393.12      500.60     47.65 o 
   3   0   6     3843.63     4253.78     40.11 o 
   4   0   6      880.64      868.90     33.58 o 
   5   0   6       82.41       83.81     17.63 o 
   6   0   6     1004.71     1113.19     30.06 o 
   7   0   6        9.65       14.50      8.01 o 
   8   0   6      142.75      131.40     54.95 o 
 -11   1   6        3.91        5.80      8.39 o 
 -10   1   6       37.06       36.05      9.00 o 
  -9   1   6       21.26       22.95      6.60 o 
  -8   1   6      353.47      266.42     43.75 o 
  -7   1   6      528.12      595.29     43.90 o 
  -6   1   6        0.10        7.21      3.10 o 
  -5   1   6       77.97       80.45      7.17 o 
  -4   1   6      217.36      224.70     16.88 o 
  -3   1   6       61.93       80.16      7.96 o 
  -2   1   6      946.97      988.49     26.89 o 
  -1   1   6      802.97      887.50     13.93 o 
   0   1   6      262.29      290.83     16.76 o 
   1   1   6      273.40      302.74     18.85 o 
   2   1   6      238.99      262.81     22.07 o 
   3   1   6      508.14      523.23     32.84 o 
   4   1   6      214.16      213.11     16.46 o 
   5   1   6      335.33      370.80     29.97 o 
   6   1   6      191.48      169.71     20.10 o 
   7   1   6       12.81       22.15      6.21 o 
   8   1   6        6.66       20.02      8.96 o 
 -11   2   6        7.71       13.84      7.64 o 
 -10   2   6      134.12      110.57     20.18 o 
  -9   2   6      346.46      335.41     44.51 o 
  -8   2   6      143.67      125.41     14.77 o 
  -7   2   6       20.35       21.57      3.86 o 
  -6   2   6       92.30       95.64      9.86 o 
  -5   2   6      682.13      721.52     17.94 o 
  -4   2   6       89.01      106.34      7.83 o 
  -3   2   6      144.30      161.66      7.83 o 
  -2   2   6       96.39      115.10      9.87 o 
  -1   2   6        0.06        6.96      2.26 o 
   0   2   6      568.59      634.40     15.04 o 
   1   2   6      258.72      278.95     18.06 o 
   2   2   6       32.06       42.80      5.48 o 
   3   2   6      258.58      269.41     22.15 o 
   4   2   6      127.98      137.06     14.60 o 
   5   2   6       59.68       52.19      7.20 o 
   6   2   6      485.54      440.08     36.47 o 
   7   2   6      231.78      180.27     20.64 o 
   8   2   6        0.08       11.99      5.73 o 
 -11   3   6        3.37       20.39      8.82 o 
 -10   3   6      156.24      123.41     24.18 o 
  -9   3   6      176.91      165.13     22.36 o 
  -8   3   6       22.54       32.71      5.18 o 
  -7   3   6      183.38      166.67     13.58 o 
  -6   3   6      883.10      854.12     23.73 o 
  -5   3   6       10.90       25.98      5.59 o 
  -4   3   6        0.62        6.78      2.31 o 
  -3   3   6        1.11        5.36      1.86 o 
  -2   3   6      110.88      120.67      9.28 o 
  -1   3   6      324.04      327.21     14.00 o 
   0   3   6      553.20      611.00     16.75 o 
   1   3   6       15.78       23.20      3.85 o 
   2   3   6      128.02      138.53     13.25 o 
   3   3   6      979.25      993.78     29.39 o 
   4   3   6      531.48      551.35     40.62 o 
   5   3   6       23.86       23.98      4.55 o 
   6   3   6       46.89       47.42      7.39 o 
   7   3   6      303.04      286.93     31.10 o 
   8   3   6       39.03       33.39      9.36 o 
 -11   4   6       51.46       67.72     18.83 o 
 -10   4   6       87.32       84.06     14.14 o 
  -9   4   6      160.50      137.27     17.10 o 
  -8   4   6      851.58      840.53     22.43 o 
  -7   4   6       18.70       19.75      3.27 o 
  -6   4   6        2.99        9.44      5.95 o 
  -5   4   6      522.18      528.69     25.26 o 
  -4   4   6        0.05        6.79      2.65 o 
  -3   4   6       70.10       57.33      6.10 o 
  -2   4   6        3.89        8.23      2.23 o 
  -1   4   6        9.39       16.31      2.82 o 
   0   4   6        0.01        9.32      2.84 o 
   1   4   6      629.94      650.65     27.08 o 
   2   4   6        5.41       10.44      2.95 o 
   3   4   6       69.36       61.50      7.65 o 
   4   4   6      267.92      283.72     21.59 o 
   5   4   6        1.81        6.72      3.99 o 
   6   4   6      111.27       97.42     10.98 o 
   7   4   6       52.84       60.94     10.28 o 
   8   4   6       13.84       18.65      7.16 o 
 -11   5   6        0.31       14.57     12.67 o 
 -10   5   6       74.58       66.29     13.92 o 
  -9   5   6       13.02       23.79      4.89 o 
  -8   5   6       64.76       77.82     10.37 o 
  -7   5   6       15.99       23.88      5.70 o 
  -6   5   6      426.04      412.80     26.27 o 
  -5   5   6        2.36        7.21      3.85 o 
  -4   5   6      374.60      406.18     13.17 o 
  -3   5   6      242.63      244.64     13.38 o 
  -2   5   6       15.71       25.43      3.32 o 
  -1   5   6        4.14        5.33      2.16 o 
   0   5   6        6.96       11.21      3.59 o 
   1   5   6      162.43      166.11     12.76 o 
   2   5   6      615.13      584.72     28.87 o 
   3   5   6        1.99       11.98      3.83 o 
   4   5   6      321.74      364.16     27.27 o 
   5   5   6        8.70       11.50      3.91 o 
   6   5   6        3.35       12.12      5.11 o 
   7   5   6       58.32       64.73     11.16 o 
   8   5   6       70.89       74.38     14.09 o 
 -10   6   6       92.99       79.64     22.17 o 
  -9   6   6       13.68       18.08      5.93 o 
  -8   6   6      233.84      254.68     23.34 o 
  -7   6   6       79.94       79.96      9.11 o 
  -6   6   6       57.10       78.66      9.54 o 
  -5   6   6      338.91      342.14     21.31 o 
  -4   6   6      352.49      307.47     17.86 o 
  -3   6   6      156.46      166.21     12.10 o 
  -2   6   6        4.69        5.89      2.26 o 
  -1   6   6        7.59       11.66      2.75 o 
   0   6   6       25.33       38.37      5.68 o 
   1   6   6      772.09      774.43     17.79 o 
   2   6   6      429.07      374.64     12.48 o 
   3   6   6       18.92       16.65      4.18 o 
   4   6   6      106.14       97.94     12.12 o 
   5   6   6      505.08      484.47     25.98 o 
   6   6   6      113.54      120.17     18.28 o 
   7   6   6       10.79       16.70      6.43 o 
 -10   7   6        0.97       12.63      9.76 o 
  -9   7   6       47.74       52.72      8.72 o 
  -8   7   6       15.97       24.56      6.05 o 
  -7   7   6      723.30      675.63     27.45 o 
  -6   7   6      106.83      134.38     13.65 o 
  -5   7   6        0.15        9.25      4.92 o 
  -4   7   6       32.33       40.51      4.72 o 
  -3   7   6       76.15       89.46      8.51 o 
  -2   7   6      602.44      604.97     25.01 o 
  -1   7   6      259.06      259.73     18.59 o 
   0   7   6       29.72       42.46      6.05 o 
   1   7   6       83.42       85.99      8.74 o 
   2   7   6      555.67      544.87     22.53 o 
   3   7   6      222.38      176.72     15.91 o 
   4   7   6       12.07       19.30      3.99 o 
   5   7   6        0.02        8.79      5.80 o 
   6   7   6        5.73       11.77      6.76 o 
   7   7   6       22.18       21.84      5.02 o 
 -10   8   6        0.05       10.74      5.55 o 
  -9   8   6      127.64      113.26     13.73 o 
  -8   8   6        1.72       17.64      4.83 o 
  -7   8   6       42.76       45.84      7.39 o 
  -6   8   6      149.96      142.53     15.28 o 
  -5   8   6        0.01        5.03      2.39 o 
  -4   8   6        0.01        7.83      4.27 o 
  -3   8   6       62.70       63.27      5.91 o 
  -2   8   6      348.28      359.41     20.12 o 
  -1   8   6      221.59      229.54     12.41 o 
   0   8   6      447.31      458.11     13.92 o 
   1   8   6      560.60      524.26     34.84 o 
   2   8   6       21.03       17.34      5.03 o 
   3   8   6      105.42      106.06     11.99 o 
   4   8   6       60.97       53.57      8.17 o 
   5   8   6       66.33       68.78     11.29 o 
   6   8   6      178.46      168.11     23.61 o 
   7   8   6       39.69       34.82      9.59 o 
 -10   9   6        0.37       10.98      5.66 o 
  -9   9   6        6.46        8.73      4.67 o 
  -8   9   6       35.03       32.17      6.08 o 
  -7   9   6       47.58       45.14      7.11 o 
  -6   9   6      300.69      236.41     12.10 o 
  -5   9   6       96.37      107.21     10.35 o 
  -4   9   6      171.93      141.26     13.15 o 
  -3   9   6       76.22       73.70      7.66 o 
  -2   9   6       30.41       31.03      4.06 o 
  -1   9   6      877.78      918.81     27.31 o 
   0   9   6      342.21      351.82     26.26 o 
   1   9   6      734.62      753.36     23.30 o 
   2   9   6       31.01       37.39      6.98 o 
   3   9   6       29.37       45.36      6.51 o 
   4   9   6       16.23       17.50      4.45 o 
   5   9   6      122.37      102.74     15.14 o 
   6   9   6      101.54       78.69     16.44 o 
   7   9   6       22.88       24.10      8.40 o 
  -9  10   6      173.18      170.39     22.45 o 
  -8  10   6       38.20       39.43      5.74 o 
  -7  10   6        2.73       12.29      3.12 o 
  -6  10   6       25.01       23.66      4.53 o 
  -5  10   6      138.52      123.63     12.52 o 
  -4  10   6      283.63      248.67     21.51 o 
  -3  10   6       12.99       17.83      3.34 o 
  -2  10   6      563.69      571.51     17.01 o 
  -1  10   6       37.73       35.90      6.61 o 
   0  10   6     4071.05     4443.45     52.20 o 
   1  10   6      234.12      234.25     22.32 o 
   2  10   6       27.48       20.72      6.12 o 
   3  10   6      155.06      144.82     17.92 o 
   4  10   6        4.68       14.09      5.02 o 
   5  10   6       96.92       67.62     12.70 o 
   6  10   6        7.22       16.41      8.03 o 
  -9  11   6      154.23      124.47     22.70 o 
  -8  11   6      209.92      171.16     19.44 o 
  -7  11   6      321.71      288.44     26.58 o 
  -6  11   6        2.55        6.77      4.41 o 
  -5  11   6      105.21       91.37     11.30 o 
  -4  11   6      469.90      470.39     18.14 o 
  -3  11   6      920.78      862.80     43.49 o 
  -2  11   6      698.43      571.39     68.97 o 
  -1  11   6      191.44      209.44     17.81 o 
   0  11   6       87.34      107.00     13.28 o 
   1  11   6       17.23       25.22      6.95 o 
   2  11   6       27.26       36.38      7.11 o 
   3  11   6      111.70      122.20     15.09 o 
   4  11   6       19.35       19.78      5.18 o 
   5  11   6        0.56       18.52      6.75 o 
   6  11   6        3.17       16.74      8.77 o 
  -9  12   6      605.32      459.84     72.04 o 
  -8  12   6       11.92       13.61      4.71 o 
  -7  12   6      563.30      564.76     25.29 o 
  -6  12   6       57.16       54.34      9.84 o 
  -5  12   6      153.09      118.17     14.08 o 
  -4  12   6        0.87        6.76      3.61 o 
  -3  12   6      776.13      733.74     28.14 o 
  -2  12   6      242.36      286.25     27.40 o 
  -1  12   6       41.26       48.43      8.91 o 
   0  12   6      253.51      318.36     28.37 o 
   1  12   6      110.83      110.88     13.00 o 
   2  12   6       39.86       32.57      9.76 o 
   3  12   6       79.91       87.61     11.70 o 
   4  12   6        3.80       13.32      5.49 o 
   5  12   6      128.66      128.77     25.25 o 
   6  12   6       11.43       20.69      8.13 o 
  -8  13   6        4.05       15.49      5.65 o 
  -7  13   6        5.76        7.50      4.52 o 
  -6  13   6       18.69       24.38      6.66 o 
  -5  13   6       12.00        7.75      3.77 o 
  -4  13   6        8.01       12.40      4.79 o 
  -3  13   6      119.86      109.91     14.09 o 
  -2  13   6        2.87       11.49      4.38 o 
  -1  13   6      563.55      600.11     47.66 o 
   0  13   6      123.88      173.23     18.34 o 
   1  13   6        0.39        7.52      6.85 o 
   2  13   6      285.94      280.21     28.53 o 
   3  13   6       30.25       34.88      6.82 o 
   4  13   6       49.81       36.46      7.34 o 
   5  13   6       69.23       53.48     13.23 o 
  -8  14   6        0.01       13.79      5.00 o 
  -7  14   6        2.10       15.89      4.20 o 
  -6  14   6        1.57        7.10      4.17 o 
  -5  14   6       46.13       37.57      6.36 o 
  -4  14   6       62.51       54.89      9.30 o 
  -3  14   6       44.95       46.28      9.02 o 
  -2  14   6       83.38      101.70     12.67 o 
  -1  14   6      716.94      760.96     39.43 o 
   0  14   6       82.71       94.44     11.16 o 
   1  14   6        3.86       13.58      5.35 o 
   2  14   6       10.01       25.18      6.95 o 
   3  14   6       19.44       19.06      6.26 o 
   4  14   6       92.93       93.19     15.25 o 
   5  14   6       26.57       27.77      9.75 o 
  -7  15   6      101.83       86.22     14.78 o 
  -6  15   6       19.66       30.36      9.77 o 
  -5  15   6      183.60      160.28     17.92 o 
  -4  15   6       30.14       30.61      7.23 o 
  -3  15   6      310.78      332.19     32.09 o 
  -2  15   6       43.26       46.44      8.06 o 
  -1  15   6       14.92       22.11      6.25 o 
   0  15   6        0.81       20.79      6.17 o 
   1  15   6       84.55       86.20     11.54 o 
   2  15   6       50.65       58.37      9.52 o 
   3  15   6      262.58      271.45     33.98 o 
   4  15   6       14.52       17.15     10.43 o 
  -6  16   6        1.33        5.02      6.47 o 
  -5  16   6       48.92       49.58     10.42 o 
  -4  16   6       23.17       19.99      7.22 o 
  -3  16   6        0.01        7.16      6.09 o 
  -2  16   6        1.07        8.99      7.49 o 
  -1  16   6      231.01      260.72     27.45 o 
   0  16   6      129.26      134.67     18.34 o 
   1  16   6        7.72       11.50      5.54 o 
   2  16   6        0.01       12.41      6.43 o 
   3  16   6       14.83       24.82      6.65 o 
  -5  17   6       20.20       21.20      8.36 o 
  -4  17   6       58.03       43.81      8.16 o 
  -3  17   6        0.00       12.18      6.15 o 
  -2  17   6      203.52      197.33     22.42 o 
  -1  17   6      108.94      116.23     20.01 o 
   0  17   6      115.72      126.44     17.55 o 
   1  17   6        2.60       13.02      6.71 o 
   2  17   6        3.45       25.61      6.70 o 
   3  17   6       25.58       20.31      5.28 o 
  -4  18   6        0.21       13.46      5.58 o 
  -3  18   6       26.10       28.14      7.30 o 
  -2  18   6      100.67      115.34     14.21 o 
  -1  18   6      119.09      101.57     17.77 o 
   0  18   6       97.87      114.51     15.26 o 
   1  18   6       91.11       90.70     14.04 o 
  -2  19   6      207.89      176.46     37.03 o 
  -1  19   6       63.87       59.51     12.28 o 
 -11   1   7       52.99       45.28     17.04 o 
 -10   1   7      237.36      222.28     34.54 o 
  -9   1   7       86.99       83.96     11.64 o 
  -8   1   7      152.56      137.98     19.43 o 
  -7   1   7     2124.68     2448.17     32.47 o 
  -6   1   7     1140.59     1132.34     30.86 o 
  -5   1   7      301.18      305.30     22.97 o 
  -4   1   7       49.59       49.77      6.11 o 
  -3   1   7      104.43      103.94      8.91 o 
  -2   1   7      922.15      896.68     25.90 o 
  -1   1   7      403.14      419.56     19.70 o 
   0   1   7        0.21        6.12      3.61 o 
   1   1   7      572.00      566.56     16.59 o 
   2   1   7     1454.08     1581.70     27.80 o 
   3   1   7       44.84       59.44      8.55 o 
   4   1   7     1263.54     1329.89     37.73 o 
   5   1   7        0.87       18.18      4.64 o 
   6   1   7       39.20       38.90      5.55 o 
   7   1   7      264.07      281.37     33.81 o 
 -10   2   7      155.45      116.72     25.78 o 
  -9   2   7       27.73       37.20      7.86 o 
  -8   2   7       86.13       82.77     12.59 o 
  -7   2   7        0.77       12.89      4.23 o 
  -6   2   7        0.00       16.33      2.78 o 
  -5   2   7     1015.99     1084.33     15.64 o 
  -4   2   7       40.59       44.84      5.13 o 
  -3   2   7        5.47        8.35      2.32 o 
  -2   2   7      121.51      136.58     11.41 o 
  -1   2   7        9.29       11.95      3.95 o 
   0   2   7      186.43      215.27     17.63 o 
   1   2   7        2.38       13.72      5.26 o 
   2   2   7        4.33       14.75      5.26 o 
   3   2   7        0.32       15.67      5.53 o 
   4   2   7       64.13       54.08      8.52 o 
   5   2   7      804.26      821.18     25.51 o 
   6   2   7        2.50        9.27      3.57 o 
   7   2   7       23.56       28.04      8.19 o 
 -10   3   7        0.02       11.78      8.30 o 
  -9   3   7        4.35        9.89      7.12 o 
  -8   3   7      190.57      213.93     22.95 o 
  -7   3   7        0.25        6.54      4.67 o 
  -6   3   7      495.53      502.07     31.08 o 
  -5   3   7      119.04      116.31     10.16 o 
  -4   3   7      372.23      400.69     37.49 o 
  -3   3   7        0.75        7.72      2.29 o 
  -2   3   7        6.91       11.32      3.07 o 
  -1   3   7       15.21       20.36      3.92 o 
   0   3   7       31.18       39.12      5.66 o 
   1   3   7      191.48      202.84     17.60 o 
   2   3   7      103.59      109.77     11.04 o 
   3   3   7       70.07       76.85      8.95 o 
   4   3   7        3.95       10.50      4.28 o 
   5   3   7       56.56       60.99      8.52 o 
   6   3   7        0.42        5.31      4.54 o 
   7   3   7        0.00       14.33      5.50 o 
 -10   4   7        0.00        8.28      5.26 o 
  -9   4   7       70.51       55.51      9.94 o 
  -8   4   7      329.30      394.67     49.54 o 
  -7   4   7      292.02      287.70     19.58 o 
  -6   4   7       68.70       59.34      8.31 o 
  -5   4   7     2178.41     2228.47     64.95 o 
  -4   4   7     1579.58     1607.65     39.31 o 
  -3   4   7      132.51      128.35     13.03 o 
  -2   4   7       10.28        9.53      4.34 o 
  -1   4   7      119.57      125.59     11.50 o 
   0   4   7       10.60       13.73      3.38 o 
   1   4   7       37.18       47.27      6.27 o 
   2   4   7      406.29      405.70     29.53 o 
   3   4   7      147.58      159.70     15.56 o 
   4   4   7      272.02      270.76     21.60 o 
   5   4   7      251.16      257.34     21.79 o 
   6   4   7        0.01       12.75      4.31 o 
   7   4   7        0.86        8.82      5.74 o 
 -10   5   7        1.20        6.07      8.98 o 
  -9   5   7       12.81       25.49      7.16 o 
  -8   5   7      672.27      730.95     18.96 o 
  -7   5   7      190.09      208.32     18.68 o 
  -6   5   7      171.52      182.11     21.13 o 
  -5   5   7        6.05       13.09      3.50 o 
  -4   5   7      399.60      220.85     74.02 o 
  -3   5   7       12.02       14.75      3.14 o 
  -2   5   7       85.36       80.35      8.07 o 
  -1   5   7        1.08        8.40      2.69 o 
   0   5   7       43.81       34.55      4.63 o 
   1   5   7       25.36       22.64      3.75 o 
   2   5   7      101.15      106.42     10.01 o 
   3   5   7      422.91      415.97     32.10 o 
   4   5   7      307.49      270.61     24.62 o 
   5   5   7      253.98      233.99     21.22 o 
   6   5   7        1.01       14.30      5.84 o 
   7   5   7       33.91       29.64      6.59 o 
 -10   6   7       38.86       27.78     12.08 o 
  -9   6   7       26.43       30.15      6.45 o 
  -8   6   7        0.38        8.20      4.14 o 
  -7   6   7        7.78       13.74      3.69 o 
  -6   6   7      169.35      193.89     20.01 o 
  -5   6   7        4.95       18.93      7.39 o 
  -4   6   7      215.18      172.12     22.43 o 
  -3   6   7      189.96      188.04     10.87 o 
  -2   6   7       78.69       74.38      9.58 o 
  -1   6   7       84.63       85.43      9.57 o 
   0   6   7        0.01        2.66      3.22 o 
   1   6   7      136.41      151.86     13.37 o 
   2   6   7      123.19      125.02     12.53 o 
   3   6   7     1180.53     1296.72     40.92 o 
   4   6   7       27.44       22.51      6.64 o 
   5   6   7       91.43       89.16     10.57 o 
   6   6   7        0.56       11.75      4.76 o 
   7   6   7        5.62       13.44      6.36 o 
 -10   7   7       91.69       63.93     15.20 o 
  -9   7   7       55.16       60.16      8.94 o 
  -8   7   7        1.39       16.34      4.98 o 
  -7   7   7      163.90      183.80     20.57 o 
  -6   7   7       14.26       16.32      5.45 o 
  -5   7   7      223.66      224.49     21.56 o 
  -4   7   7       43.75       41.45      5.26 o 
  -3   7   7     1590.71     1545.59     41.67 o 
  -2   7   7      109.29      104.88      9.11 o 
  -1   7   7      173.19      174.10     14.25 o 
   0   7   7        2.51       13.63      3.43 o 
   1   7   7       25.88       38.44      4.99 o 
   2   7   7      114.56      115.64     13.84 o 
   3   7   7       56.31       49.69      7.30 o 
   4   7   7        0.59       10.11      5.33 o 
   5   7   7        1.91       14.64      4.44 o 
   6   7   7       29.23       33.04      8.87 o 
 -10   8   7       30.22       27.65      9.20 o 
  -9   8   7      189.76      172.59     29.49 o 
  -8   8   7        0.07       12.01      5.13 o 
  -7   8   7       36.93       42.11      6.70 o 
  -6   8   7       59.32       69.16      9.77 o 
  -5   8   7       37.08       39.94      6.70 o 
  -4   8   7      762.62      745.14     28.80 o 
  -3   8   7        2.94       12.15      2.39 o 
  -2   8   7       19.94       18.49      3.48 o 
  -1   8   7       14.35       14.63      2.83 o 
   0   8   7        3.86       11.56      4.18 o 
   1   8   7       38.83       46.37      7.52 o 
   2   8   7      681.28      668.98     18.31 o 
   3   8   7       10.71       13.39      4.36 o 
   4   8   7       11.14       15.68      3.80 o 
   5   8   7        2.71        5.64      7.38 o 
   6   8   7      109.58       72.81     16.21 o 
  -9   9   7       25.32       44.95     10.53 o 
  -8   9   7      284.19      283.79     28.28 o 
  -7   9   7       19.37       26.63      5.38 o 
  -6   9   7      109.98       91.35     11.15 o 
  -5   9   7       12.41       19.29      4.19 o 
  -4   9   7     1072.19     1010.66     34.44 o 
  -3   9   7       25.58       20.79      4.60 o 
  -2   9   7      478.86      500.32     20.57 o 
  -1   9   7      358.01      343.97     13.01 o 
   0   9   7        2.82        9.69      2.91 o 
   1   9   7     1324.05     1373.72     44.66 o 
   2   9   7      202.72      240.78     24.59 o 
   3   9   7       14.24       22.55      7.34 o 
   4   9   7       12.51       10.77      5.64 o 
   5   9   7        0.56       11.86      6.70 o 
   6   9   7       77.19       69.87     13.74 o 
  -9  10   7        2.82        5.73      3.47 o 
  -8  10   7      993.69     1022.56     24.26 o 
  -7  10   7        9.64       20.08      5.29 o 
  -6  10   7        0.54        8.71      4.97 o 
  -5  10   7      602.01      666.19     20.13 o 
  -4  10   7       43.10       30.58      6.05 o 
  -3  10   7       13.38       20.05      5.12 o 
  -2  10   7      115.82      110.85     11.41 o 
  -1  10   7      674.25      705.50     22.89 o 
   0  10   7      155.13      155.25     16.40 o 
   1  10   7       52.64       53.95      7.63 o 
   2  10   7      750.06      782.52     50.09 o 
   3  10   7       11.47       16.32      5.57 o 
   4  10   7       14.44       14.63      4.81 o 
   5  10   7        9.73       24.34      8.87 o 
   6  10   7       35.16       43.15     11.68 o 
  -9  11   7       52.99       51.19      8.90 o 
  -8  11   7      338.88      330.02     41.37 o 
  -7  11   7       13.18       14.14      5.79 o 
  -6  11   7        2.74       11.00      3.64 o 
  -5  11   7      219.04      209.74     28.20 o 
  -4  11   7      124.04      116.85     12.71 o 
  -3  11   7      160.17      141.40     16.63 o 
  -2  11   7      272.37      293.56     29.75 o 
  -1  11   7      605.58      632.75     27.30 o 
   0  11   7      117.25      107.55     12.54 o 
   1  11   7      418.53      460.52     45.43 o 
   2  11   7       62.79       77.34     11.99 o 
   3  11   7       44.38       32.20      7.49 o 
   4  11   7        1.44        9.97      5.23 o 
   5  11   7        5.61        9.15      5.48 o 
  -8  12   7       18.00       31.28      6.83 o 
  -7  12   7       14.98       21.92      5.34 o 
  -6  12   7        1.24       12.55      4.12 o 
  -5  12   7        5.75        8.78      3.08 o 
  -4  12   7       16.32       16.99      4.18 o 
  -3  12   7        1.10       11.30      4.90 o 
  -2  12   7       63.94       73.95      8.97 o 
  -1  12   7      303.81      331.16     28.78 o 
   0  12   7       41.22       51.45      6.80 o 
   1  12   7       93.35      100.58     14.15 o 
   2  12   7        0.02       16.15      7.14 o 
   3  12   7       24.31       33.52      7.62 o 
   4  12   7       31.93       36.79      9.21 o 
   5  12   7       37.95       31.44      8.10 o 
  -8  13   7        4.42       18.45      5.37 o 
  -7  13   7       25.56       23.61      5.36 o 
  -6  13   7       22.92       24.51      7.54 o 
  -5  13   7       53.23       44.58      8.30 o 
  -4  13   7       22.33       23.10      5.89 o 
  -3  13   7      102.18       91.75     12.44 o 
  -2  13   7      342.56      362.89     35.81 o 
  -1  13   7       30.61       26.69      5.89 o 
   0  13   7     1132.14     1236.17     39.02 o 
   1  13   7       81.95       83.74     13.49 o 
   2  13   7       21.74       37.23      8.66 o 
   3  13   7       48.13       36.48      8.42 o 
   4  13   7       49.43       58.34     10.80 o 
  -7  14   7        4.65       10.36      4.40 o 
  -6  14   7       20.55       21.40      6.95 o 
  -5  14   7       16.42       25.32      8.42 o 
  -4  14   7       59.52       56.07      9.54 o 
  -3  14   7       16.96       21.59      9.05 o 
  -2  14   7      106.73       96.99     13.35 o 
  -1  14   7      346.62      414.67     37.42 o 
   0  14   7       45.19       41.44      7.38 o 
   1  14   7       72.89       69.79     11.89 o 
   2  14   7       41.40       46.71     11.48 o 
   3  14   7       12.41       19.11      7.03 o 
   4  14   7        1.69       17.00      6.29 o 
  -6  15   7       41.55       41.74      9.26 o 
  -5  15   7        6.61       17.78      6.48 o 
  -4  15   7        0.13        8.65      5.26 o 
  -3  15   7       24.58       20.86      7.49 o 
  -2  15   7       26.18       27.20      6.62 o 
  -1  15   7       10.33       23.02      5.42 o 
   0  15   7      306.79      318.56     34.61 o 
   1  15   7      164.72      194.19     27.50 o 
   2  15   7       92.98       99.10     16.77 o 
   3  15   7        1.87       15.67      7.38 o 
  -5  16   7        1.81       15.89      8.60 o 
  -4  16   7        1.52        5.46      7.09 o 
  -3  16   7       59.09       62.18     11.76 o 
  -2  16   7      136.87      122.44     15.53 o 
  -1  16   7       13.61       13.51      4.82 o 
   0  16   7        3.06       22.63      6.94 o 
   1  16   7        1.95       13.20      5.85 o 
   2  16   7       49.32       45.65      8.55 o 
  -4  17   7        9.01       18.00      7.71 o 
  -3  17   7       17.14       24.63      7.74 o 
  -2  17   7        3.99       11.13      5.02 o 
  -1  17   7       42.58       56.90     10.63 o 
   0  17   7        5.60       11.51      5.93 o 
   1  17   7       60.19       66.26     11.45 o 
 -10   0   8        9.41        2.46      8.23 o 
  -9   0   8      318.02      273.49     60.10 o 
  -8   0   8       24.65       24.84     13.30 o 
  -7   0   8        7.83       14.94      7.79 o 
  -6   0   8     1443.08     1560.38     81.82 o 
  -5   0   8     4087.59     2955.95    851.23 o 
  -4   0   8      115.50      106.18     21.85 o 
  -3   0   8        0.69        8.23      3.06 o 
  -2   0   8      224.19      263.15     34.63 o 
  -1   0   8        4.77       16.63      7.11 o 
   0   0   8      268.95      330.24     44.43 o 
   1   0   8      586.01      620.40     45.24 o 
   2   0   8      201.48      179.86     21.47 o 
   3   0   8       79.90       67.69     11.49 o 
   4   0   8      291.73      274.71     31.34 o 
   5   0   8       39.64       42.46     11.47 o 
   6   0   8      222.79      199.99     62.86 o 
 -10   1   8       13.18       15.95      8.08 o 
  -9   1   8        3.98       25.38      8.12 o 
  -8   1   8        1.05        1.32      5.87 o 
  -7   1   8      180.51      202.82     23.82 o 
  -6   1   8       27.50       41.24      7.10 o 
  -5   1   8      238.88      242.61     20.74 o 
  -4   1   8        4.27        6.10      3.49 o 
  -3   1   8       87.94       91.77      9.76 o 
  -2   1   8       23.87       20.77      4.46 o 
  -1   1   8        6.70       16.78      5.38 o 
   0   1   8       58.34       60.55      7.63 o 
   1   1   8      247.93      254.93     18.62 o 
   2   1   8        7.64        9.43      6.40 o 
   3   1   8       66.97       69.07      8.09 o 
   4   1   8       36.73       29.59      5.89 o 
   5   1   8       33.35       34.93      8.14 o 
   6   1   8       79.14       60.41     11.84 o 
 -10   2   8       40.59       27.38      6.19 o 
  -9   2   8        0.99       14.87      6.16 o 
  -8   2   8       20.78       32.09      8.17 o 
  -7   2   8      146.65      147.24     20.11 o 
  -6   2   8      135.35      111.10     10.27 o 
  -5   2   8      174.24      168.85     13.74 o 
  -4   2   8       71.33       55.39      6.47 o 
  -3   2   8       91.52       81.60      9.83 o 
  -2   2   8        0.30        8.68      3.32 o 
  -1   2   8       48.66       49.30      6.35 o 
   0   2   8      301.44      365.93     27.18 o 
   1   2   8      128.36      129.85     11.95 o 
   2   2   8       14.15       23.30      4.55 o 
   3   2   8      399.88      365.29     26.52 o 
   4   2   8      580.27      624.78     26.40 o 
   5   2   8        0.28       10.17      4.36 o 
   6   2   8       69.54       48.08      9.92 o 
 -10   3   8       14.36       23.06      5.35 o 
  -9   3   8       66.57       54.94      9.53 o 
  -8   3   8      439.16      384.30     51.32 o 
  -7   3   8       43.00       59.34      9.74 o 
  -6   3   8       70.27       78.10      9.64 o 
  -5   3   8      116.93      116.20     13.83 o 
  -4   3   8      720.62      607.26     63.30 o 
  -3   3   8      317.04      310.19     14.45 o 
  -2   3   8       49.30       55.80      7.98 o 
  -1   3   8      145.65      164.95     17.16 o 
   0   3   8      100.28       93.49      9.22 o 
   1   3   8      309.72      363.94     28.26 o 
   2   3   8      374.32      389.94     27.57 o 
   3   3   8       81.13      112.39     12.12 o 
   4   3   8        4.98       14.03      4.45 o 
   5   3   8        2.30       11.82      5.34 o 
   6   3   8       28.52       30.56      8.12 o 
 -10   4   8        0.01       16.00      4.76 o 
  -9   4   8       57.58       50.89     12.85 o 
  -8   4   8      237.18      226.53     29.85 o 
  -7   4   8      244.66      306.76     28.82 o 
  -6   4   8      174.38      194.89     19.74 o 
  -5   4   8        6.57       15.96      5.79 o 
  -4   4   8     1799.72     1587.21    155.17 o 
  -3   4   8      438.80      401.26     23.07 o 
  -2   4   8      332.25      385.42     25.89 o 
  -1   4   8      110.18      135.95     14.39 o 
   0   4   8        0.99        9.56      5.08 o 
   1   4   8       27.66       39.39      5.95 o 
   2   4   8      106.55      122.37     11.46 o 
   3   4   8      254.95      264.20     24.50 o 
   4   4   8       22.80       19.69      5.57 o 
   5   4   8      166.85      141.06     14.41 o 
   6   4   8      108.48       87.41     15.25 o 
 -10   5   8        3.52        4.75      6.72 o 
  -9   5   8       13.30       24.84      8.89 o 
  -8   5   8       17.11       21.06      7.12 o 
  -7   5   8        0.03        7.70      4.96 o 
  -6   5   8      976.82     1091.58     38.42 o 
  -5   5   8       23.70       37.05      6.97 o 
  -4   5   8      199.66      157.62     28.72 o 
  -3   5   8      136.54      165.35     14.41 o 
  -2   5   8       25.65       26.34      4.23 o 
  -1   5   8      189.10      188.59     17.34 o 
   0   5   8      167.78      178.26     14.54 o 
   1   5   8        0.86        8.83      4.39 o 
   2   5   8       74.90       64.30      8.23 o 
   3   5   8       66.61       59.72      8.92 o 
   4   5   8      193.16      193.31     19.24 o 
   5   5   8        8.42       13.96      3.83 o 
   6   5   8       43.43       34.48      8.39 o 
  -9   6   8        0.52        4.51      7.41 o 
  -8   6   8      274.50      259.22     33.31 o 
  -7   6   8      103.71       99.40     12.23 o 
  -6   6   8     1201.33     1301.28     21.16 o 
  -5   6   8        9.30       21.19      6.32 o 
  -4   6   8        0.50        6.10      3.27 o 
  -3   6   8       69.58       61.24      7.76 o 
  -2   6   8      321.23      413.11     13.74 o 
  -1   6   8        0.18       15.34      3.50 o 
   0   6   8      193.34      185.45     20.01 o 
   1   6   8      264.97      253.75     24.17 o 
   2   6   8       84.29       88.76     10.80 o 
   3   6   8      574.22      589.84     31.64 o 
   4   6   8        6.10       12.07      4.88 o 
   5   6   8       64.61       55.66     10.10 o 
   6   6   8       71.23       59.59     14.35 o 
  -9   7   8       15.63       28.72      8.43 o 
  -8   7   8       20.19       30.73     13.41 o 
  -7   7   8       57.08       56.23      9.02 o 
  -6   7   8       96.40      104.83     11.37 o 
  -5   7   8        8.97       16.44      5.16 o 
  -4   7   8      143.39       96.69     11.65 o 
  -3   7   8      168.46      180.16     18.17 o 
  -2   7   8      157.64      178.33     18.83 o 
  -1   7   8       15.44       22.66      4.68 o 
   0   7   8        4.01        4.31      3.42 o 
   1   7   8      148.34      134.75     13.68 o 
   2   7   8        6.59       11.96      3.93 o 
   3   7   8       19.23       13.72      4.62 o 
   4   7   8        1.10        5.89      4.11 o 
   5   7   8       34.98       47.50     12.17 o 
  -9   8   8        0.52       19.65      8.05 o 
  -8   8   8       92.83      115.11     17.51 o 
  -7   8   8      286.35      307.65     22.95 o 
  -6   8   8      435.90      476.58     30.06 o 
  -5   8   8      504.10      473.63     37.99 o 
  -4   8   8       85.63       85.42     11.42 o 
  -3   8   8      152.78      164.33     16.10 o 
  -2   8   8      373.62      412.36     25.59 o 
  -1   8   8       46.38       42.12      6.00 o 
   0   8   8      154.29      157.10     18.12 o 
   1   8   8       29.05       36.11      6.00 o 
   2   8   8       26.55       48.10     12.87 o 
   3   8   8        8.54        9.39      5.56 o 
   4   8   8       53.84       54.49     11.06 o 
   5   8   8       36.60       31.04     10.36 o 
  -9   9   8        2.58       18.27      6.81 o 
  -8   9   8      177.26      176.09     28.22 o 
  -7   9   8       65.12       76.06      9.37 o 
  -6   9   8      153.07      137.45     16.54 o 
  -5   9   8        1.68       15.79      5.31 o 
  -4   9   8      373.07      301.64     18.53 o 
  -3   9   8     1236.69     1335.77     26.62 o 
  -2   9   8        0.08        4.62      3.34 o 
  -1   9   8       39.82       47.03      6.59 o 
   0   9   8       35.75       39.48      7.49 o 
   1   9   8       84.53       82.38     13.77 o 
   2   9   8      103.81       87.41     14.62 o 
   3   9   8        4.45       18.99      6.26 o 
   4   9   8      157.70      113.94     17.82 o 
   5   9   8        7.59       13.30      8.64 o 
  -8  10   8        0.21       12.59      5.54 o 
  -7  10   8       89.85      101.16     14.15 o 
  -6  10   8        6.23       15.79      4.34 o 
  -5  10   8      120.34      108.66     14.16 o 
  -4  10   8        9.77       11.52      3.79 o 
  -3  10   8      324.97      321.91     14.71 o 
  -2  10   8      265.36      255.45     22.81 o 
  -1  10   8       90.26       76.46     12.88 o 
   0  10   8       21.19       25.08      5.57 o 
   1  10   8       19.78       36.08      7.02 o 
   2  10   8      345.13      302.73     33.71 o 
   3  10   8       24.75       27.92      9.13 o 
   4  10   8        9.74       19.13      5.09 o 
  -8  11   8        5.82       12.59      4.16 o 
  -7  11   8       16.46       11.09      5.02 o 
  -6  11   8        2.18        6.63      4.86 o 
  -5  11   8       38.18       34.14      7.37 o 
  -4  11   8       18.06       28.24      7.44 o 
  -3  11   8      572.25      569.52     24.43 o 
  -2  11   8      222.56      212.39     23.65 o 
  -1  11   8       38.36       37.78      8.29 o 
   0  11   8       23.26       30.13      7.37 o 
   1  11   8        6.52       13.66      5.46 o 
   2  11   8        9.82       11.32      4.99 o 
   3  11   8        8.16       23.31      4.59 o 
   4  11   8       21.57       27.07      9.26 o 
  -7  12   8       26.32       13.74      6.40 o 
  -6  12   8       41.70       27.14      6.08 o 
  -5  12   8        3.31       16.59      6.82 o 
  -4  12   8       71.85       77.50     12.10 o 
  -3  12   8       29.06       20.41      6.50 o 
  -2  12   8      193.36      192.42     23.84 o 
  -1  12   8      254.49      194.72     24.61 o 
   0  12   8        0.01       10.59      5.69 o 
   1  12   8       16.11       24.92      8.35 o 
   2  12   8        0.01        8.70      5.65 o 
   3  12   8       14.28       18.91      7.62 o 
  -7  13   8        0.00        6.27      4.80 o 
  -6  13   8       46.21       50.27      8.88 o 
  -5  13   8       37.93       30.63     11.21 o 
  -4  13   8       75.89       86.05     15.09 o 
  -3  13   8        0.26       16.58      4.33 o 
  -2  13   8      316.75      321.76     40.77 o 
  -1  13   8        3.31       13.35      4.22 o 
   0  13   8      343.05      315.97     37.41 o 
   1  13   8        0.80       19.83      6.47 o 
   2  13   8        1.25       13.49      7.57 o 
   3  13   8        5.23        5.94      6.07 o 
  -6  14   8       39.72       20.50      7.44 o 
  -5  14   8       15.85       11.87      8.61 o 
  -4  14   8        0.05       14.40      6.98 o 
  -3  14   8        7.19       14.11      7.32 o 
  -2  14   8       80.51       94.75     17.37 o 
  -1  14   8      227.92      202.61     22.91 o 
   0  14   8        1.59       10.88      5.08 o 
   1  14   8        0.18       23.34      8.13 o 
   2  14   8      112.93       97.47     13.07 o 
  -5  15   8        7.69       21.56      8.73 o 
  -4  15   8      105.97       77.93     17.14 o 
  -3  15   8       17.26       29.83      9.16 o 
  -2  15   8      239.04      234.14     37.23 o 
  -1  15   8       55.65       41.59     10.23 o 
   0  15   8      213.80      226.65     30.26 o 
   1  15   8       22.33       21.83      6.19 o 
  -3  16   8       18.47       22.14      6.98 o 
  -2  16   8       18.28       20.29      5.48 o 
  -1  16   8       85.45       66.33     10.96 o 
  -9   1   9      127.49      111.08     20.57 o 
  -8   1   9      165.01      184.03     22.67 o 
  -7   1   9       42.54       66.81     10.27 o 
  -6   1   9       69.17       70.12     11.56 o 
  -5   1   9      299.39      339.08     29.42 o 
  -4   1   9      177.78      182.41     17.31 o 
  -3   1   9       66.38       83.83     11.46 o 
  -2   1   9      128.19       97.70     12.15 o 
  -1   1   9      145.93      120.87     14.89 o 
   0   1   9      236.66      226.28     21.99 o 
   1   1   9        1.60       14.18      4.10 o 
   2   1   9        0.02        4.74      3.37 o 
   3   1   9       24.31       28.84      5.62 o 
   4   1   9        3.19       13.54      4.42 o 
   5   1   9       80.39       70.55     13.16 o 
  -9   2   9       37.43       36.67     10.67 o 
  -8   2   9       10.01       24.21      6.34 o 
  -7   2   9        4.94       17.70      6.19 o 
  -6   2   9        0.00       13.49      5.67 o 
  -5   2   9       77.69       85.74     10.49 o 
  -4   2   9      230.55      195.95     20.52 o 
  -3   2   9      105.32       96.44     11.00 o 
  -2   2   9      105.28       99.68     11.78 o 
  -1   2   9       56.55       69.21      8.76 o 
   0   2   9        0.26        5.94      4.93 o 
   1   2   9       14.18       20.55      5.84 o 
   2   2   9      457.24      434.09     43.05 o 
   3   2   9      204.49      176.89     18.36 o 
   4   2   9       52.92       63.80      8.62 o 
   5   2   9       47.48       36.13      8.35 o 
  -9   3   9       23.40       22.40      5.88 o 
  -8   3   9       17.00       21.39      6.19 o 
  -7   3   9        4.03       17.45      6.68 o 
  -6   3   9       22.40       31.39      8.07 o 
  -5   3   9       74.86       92.94     12.43 o 
  -4   3   9       33.81       31.10      7.31 o 
  -3   3   9      182.84      158.53     18.12 o 
  -2   3   9       11.36       16.69      4.33 o 
  -1   3   9       21.32       17.54      3.96 o 
   0   3   9       87.38       77.64      9.56 o 
   1   3   9      136.64      117.66     17.49 o 
   2   3   9       14.35       24.54      6.18 o 
   3   3   9       38.67       35.46      6.76 o 
   4   3   9        3.49       20.46      4.89 o 
   5   3   9       78.71       66.91     11.21 o 
  -9   4   9       22.33       28.49      7.62 o 
  -8   4   9       67.37       82.88     15.22 o 
  -7   4   9      251.83      278.95     33.96 o 
  -6   4   9       42.60       58.24      9.41 o 
  -5   4   9        5.51       13.91      4.50 o 
  -4   4   9       17.63       21.46      6.64 o 
  -3   4   9        8.71       12.32      3.10 o 
  -2   4   9       16.50       22.45      4.23 o 
  -1   4   9      551.96      588.25     38.92 o 
   0   4   9      243.19      242.21     21.69 o 
   1   4   9       12.31       26.97      6.06 o 
   2   4   9      245.24      215.65     20.55 o 
   3   4   9      169.00      171.01     17.83 o 
   4   4   9        6.15       15.18      5.43 o 
   5   4   9        2.45        9.46      5.07 o 
  -9   5   9       28.29       40.73     10.04 o 
  -8   5   9        9.82        9.76      6.50 o 
  -7   5   9       21.62       19.07      7.99 o 
  -6   5   9        9.30       18.16      5.16 o 
  -5   5   9       13.74       15.34      4.36 o 
  -4   5   9       84.05       86.29     12.61 o 
  -3   5   9      208.00      191.47     19.38 o 
  -2   5   9      176.34      155.39     17.03 o 
  -1   5   9      419.97      412.38     31.51 o 
   0   5   9      152.04      155.20     15.64 o 
   1   5   9       13.40       25.83      4.90 o 
   2   5   9       15.88       13.42      3.40 o 
   3   5   9        0.28       13.55      3.67 o 
   4   5   9      132.00      123.47     16.50 o 
  -9   6   9       33.62       53.95     10.70 o 
  -8   6   9       10.15       13.96      7.05 o 
  -7   6   9       36.87       39.22      9.83 o 
  -6   6   9      360.42      378.64     21.85 o 
  -5   6   9      695.25      777.28     26.87 o 
  -4   6   9       10.10       28.36      7.32 o 
  -3   6   9        0.46        8.92      5.24 o 
  -2   6   9      330.15      329.29     29.88 o 
  -1   6   9       87.37       75.28      9.64 o 
   0   6   9      196.97      180.47     21.27 o 
   1   6   9       37.44       48.85      7.21 o 
   2   6   9       52.58       54.20      9.31 o 
   3   6   9        7.39       21.37      5.58 o 
   4   6   9       26.59       24.45      5.42 o 
  -8   7   9       44.68       50.06     10.46 o 
  -7   7   9      237.77      234.62     34.48 o 
  -6   7   9       29.49       30.76      7.30 o 
  -5   7   9       65.74       65.92     13.58 o 
  -4   7   9        1.78       13.33      5.19 o 
  -3   7   9      518.32      501.55     20.86 o 
  -2   7   9       12.06       16.16      6.60 o 
  -1   7   9       57.53       62.18      8.16 o 
   0   7   9     1123.00     1202.92     21.85 o 
   1   7   9      109.97       81.00     12.90 o 
   2   7   9       84.41       87.47     13.15 o 
   3   7   9        1.28       11.48      6.01 o 
   4   7   9        0.36        9.87      6.49 o 
  -8   8   9        1.61       13.15      5.39 o 
  -7   8   9       69.75       74.21     14.80 o 
  -6   8   9        8.25       16.60      4.96 o 
  -5   8   9        8.90       14.44      5.11 o 
  -4   8   9      304.72      273.21     39.20 o 
  -3   8   9       75.35       67.15      9.57 o 
  -2   8   9      124.89      146.22     15.12 o 
  -1   8   9      250.62      250.44     29.52 o 
   0   8   9       77.29       70.60     11.44 o 
   1   8   9       39.94       25.02      7.04 o 
   2   8   9        0.22        7.99      5.27 o 
   3   8   9      135.12       95.30     15.80 o 
   4   8   9        3.98        4.61      6.83 o 
  -8   9   9       62.02       75.14     16.77 o 
  -7   9   9        0.36        4.94      7.03 o 
  -6   9   9       47.42       51.12      9.59 o 
  -5   9   9        1.24        9.26      4.39 o 
  -4   9   9       69.50       52.91     12.35 o 
  -3   9   9       10.64       14.23      4.32 o 
  -2   9   9       11.41       14.15      6.23 o 
  -1   9   9      106.02       96.41     13.49 o 
   0   9   9       23.46       22.50      5.95 o 
   1   9   9        1.42        9.44      5.09 o 
   2   9   9       11.85       19.98      6.64 o 
   3   9   9       10.01       10.82      5.07 o 
  -7  10   9       88.02       76.82     14.91 o 
  -6  10   9       74.54       61.46     11.38 o 
  -5  10   9      199.94      171.19     26.33 o 
  -4  10   9       20.35       19.15      6.76 o 
  -3  10   9      116.98      100.56     17.64 o 
  -2  10   9       31.17       44.25      7.38 o 
  -1  10   9       94.44       93.71     16.36 o 
   0  10   9       23.11       30.99      8.31 o 
   1  10   9       36.86       38.45     10.11 o 
   2  10   9       65.23       54.33      7.94 o 
   3  10   9       48.66       38.94     10.02 o 
  -7  11   9       10.60        5.26      5.28 o 
  -6  11   9       36.89       27.10      8.29 o 
  -5  11   9        5.33       14.36      5.79 o 
  -4  11   9       27.12       24.52     10.20 o 
  -3  11   9        2.81       17.05      7.01 o 
  -2  11   9       39.83       29.53      7.34 o 
  -1  11   9      111.66      118.51     17.24 o 
   0  11   9       20.91       14.68      6.81 o 
   1  11   9        8.95       16.52      7.25 o 
   2  11   9      139.56      100.70     16.34 o 
  -6  12   9       81.47       82.17     13.54 o 
  -5  12   9        2.86       12.21      7.64 o 
  -4  12   9       37.10       41.39     11.10 o 
  -3  12   9       26.00       33.73      9.91 o 
  -2  12   9       54.87       58.08     11.96 o 
  -1  12   9        0.00        8.65      4.85 o 
   0  12   9       25.39       24.31      7.82 o 
   1  12   9        3.99       13.48      4.72 o 
   2  12   9        0.89       11.15      5.85 o 
  -5  13   9       10.83       13.76      8.34 o 
  -4  13   9       11.06       32.26     11.39 o 
  -3  13   9       72.27       54.03     16.40 o 
  -2  13   9       50.93       53.85     10.58 o 
  -1  13   9        9.85       26.58      8.90 o 
   0  13   9       68.83       56.33     10.96 o 
   1  13   9        0.02       13.61      6.32 o 
  -4  14   9       14.19       23.61      8.46 o 
  -3  14   9        6.40       23.67      7.65 o 
  -2  14   9       10.76       10.48      8.37 o 
  -1  14   9       60.14       44.89     12.83 o 
  -8   0  10      306.92      295.67     72.39 o 
  -7   0  10       30.17       45.69     10.25 o 
  -6   0  10      261.38      273.30     54.50 o 
  -5   0  10      238.63      267.36     44.98 o 
  -4   0  10      102.50      106.76     23.32 o 
  -3   0  10        4.44        5.21      8.54 o 
  -2   0  10        5.10        6.81      6.35 o 
  -1   0  10        5.75       15.56      6.88 o 
   0   0  10       88.55       78.95     16.15 o 
   1   0  10      327.06      330.66     46.19 o 
   2   0  10        9.97       16.08      6.09 o 
   3   0  10      368.30      331.59     58.10 o 
  -8   1  10       11.98       26.15      8.36 o 
  -7   1  10        2.34       18.13      8.48 o 
  -6   1  10       37.24       45.05     11.07 o 
  -5   1  10        2.78       21.27      7.72 o 
  -4   1  10        2.69        9.79      6.89 o 
  -3   1  10        0.01        9.27      4.47 o 
  -2   1  10       24.17       22.49      4.71 o 
  -1   1  10        0.31        3.15      5.22 o 
   0   1  10        0.19       10.68      5.35 o 
   1   1  10       19.52       19.84      5.32 o 
   2   1  10        9.28       19.81      4.27 o 
   3   1  10        6.14       19.76      5.84 o 
  -8   2  10      522.04      590.15     29.62 o 
  -7   2  10      186.43      198.58     22.78 o 
  -6   2  10      100.04      114.38     19.00 o 
  -5   2  10      529.86      581.47     58.34 o 
  -4   2  10       67.95       59.89      9.16 o 
  -3   2  10       81.63       77.92     12.28 o 
  -2   2  10        0.00       11.29      4.48 o 
  -1   2  10       11.32       18.09      4.96 o 
   0   2  10       15.83       27.86      5.32 o 
   1   2  10      234.54      202.75     24.45 o 
   2   2  10        1.62       10.12      5.63 o 
   3   2  10      180.66      172.59     20.10 o 
  -8   3  10       34.62       40.57     10.45 o 
  -7   3  10       37.99       43.63     11.03 o 
  -6   3  10        1.53       18.51      5.83 o 
  -5   3  10      127.29      141.24     21.04 o 
  -4   3  10       69.52       64.17      9.79 o 
  -3   3  10       31.36       31.60      5.37 o 
  -2   3  10      105.15       88.45     10.60 o 
  -1   3  10      135.75      101.44     12.46 o 
   0   3  10      143.58      103.83     16.35 o 
   1   3  10       92.73       86.76     12.56 o 
   2   3  10        8.78       17.93      4.89 o 
   3   3  10       22.91       21.19      6.50 o 
  -8   4  10      106.26      102.93     21.14 o 
  -7   4  10        0.02        5.41      8.37 o 
  -6   4  10      103.11      107.22     15.93 o 
  -5   4  10       37.13       48.11      9.70 o 
  -4   4  10        9.14       24.39      5.78 o 
  -3   4  10      233.38      188.07     25.31 o 
  -2   4  10      427.64      399.03     19.42 o 
  -1   4  10      176.00      148.94     17.47 o 
   0   4  10      221.48      170.23     20.56 o 
   1   4  10       48.06       47.79      7.86 o 
   2   4  10        0.56       18.11      5.14 o 
   3   4  10      188.42      146.54     24.34 o 
  -8   5  10      160.06      150.92     30.71 o 
  -7   5  10      398.14      377.08     47.92 o 
  -6   5  10      222.87      199.20     30.83 o 
  -5   5  10       13.45       23.98      7.30 o 
  -4   5  10       65.48       67.39      9.86 o 
  -3   5  10      201.59      182.30     23.60 o 
  -2   5  10       44.71       39.05      6.96 o 
  -1   5  10       33.05       38.29      6.14 o 
   0   5  10       94.98       86.54     11.92 o 
   1   5  10        3.15       12.81      4.42 o 
   2   5  10       38.09       40.98      7.64 o 
   3   5  10       13.32       23.99      7.66 o 
  -7   6  10       30.11       26.92      9.15 o 
  -6   6  10      105.96      108.41     20.25 o 
  -5   6  10      378.92      320.92     46.39 o 
  -4   6  10      187.47      175.46     21.22 o 
  -3   6  10       49.38       48.05      8.96 o 
  -2   6  10       57.03       47.15      8.69 o 
  -1   6  10      120.77      119.93     16.26 o 
   0   6  10       38.31       31.76      7.37 o 
   1   6  10       16.86       17.40      5.85 o 
   2   6  10        3.80        9.42      5.56 o 
   3   6  10        1.60       15.82      5.99 o 
  -7   7  10       65.23       80.10     19.05 o 
  -6   7  10        9.69       24.12      6.70 o 
  -5   7  10       93.61       74.20     12.08 o 
  -4   7  10      100.18      102.05     14.83 o 
  -3   7  10        1.92       10.78      4.70 o 
  -2   7  10       49.05       35.73      6.95 o 
  -1   7  10       79.42       78.40     12.66 o 
   0   7  10        0.05       20.13      5.81 o 
   1   7  10      194.36      156.38     24.93 o 
   2   7  10       94.35       79.25     14.00 o 
  -7   8  10       54.05       63.68     10.83 o 
  -6   8  10        1.14       16.10      5.79 o 
  -5   8  10       58.35       52.89      8.79 o 
  -4   8  10      124.47      111.13     18.73 o 
  -3   8  10        5.55       16.12      6.36 o 
  -2   8  10      294.97      269.01     35.88 o 
  -1   8  10       38.33       24.38      6.41 o 
   0   8  10        7.99       22.52      6.13 o 
   1   8  10       18.08       23.06      7.25 o 
   2   8  10       17.78        7.28      6.46 o 
  -6   9  10      128.68      146.63     32.39 o 
  -5   9  10       10.58       10.84      6.31 o 
  -4   9  10        4.86       21.13     12.01 o 
  -3   9  10        3.58        9.85      7.30 o 
  -2   9  10       10.90       23.58     10.26 o 
  -1   9  10       52.80       59.15      9.83 o 
   0   9  10      208.41      227.66     26.48 o 
   1   9  10       18.97       13.81      6.57 o 
  -6  10  10        5.10       12.37      7.42 o 
  -5  10  10       59.09       54.61     12.69 o 
  -4  10  10        0.35        9.48      5.50 o 
  -3  10  10        1.50       15.34      7.16 o 
  -2  10  10       42.21       16.39      9.75 o 
  -1  10  10       11.97       12.80      6.66 o 
   0  10  10        2.31       15.13      6.42 o 
   1  10  10       36.95       35.22      9.17 o 
  -5  11  10       51.95       52.99     13.63 o 
  -4  11  10      163.84      118.86     25.29 o 
  -3  11  10       93.43       76.01     17.82 o 
  -2  11  10       26.67       25.25      8.55 o 
  -1  11  10      167.17      175.51     28.01 o 
   0  11  10       26.10       25.01      7.42 o 
  -3  12  10       28.37       23.21     10.69 o 
  -2  12  10       23.49       28.00     10.09 o 
  -7   1  11        0.97       23.48      8.08 o 
  -6   1  11       34.06       31.37      9.79 o 
  -5   1  11        0.01        8.27      6.42 o 
  -4   1  11       69.75       74.52     13.38 o 
  -3   1  11        0.32       10.15      6.78 o 
  -2   1  11        7.19       13.71      4.82 o 
  -1   1  11       10.48       14.39      5.20 o 
   0   1  11      231.19      207.37     32.88 o 
   1   1  11       16.75       19.76      5.94 o 
  -7   2  11       39.13       37.33      9.37 o 
  -6   2  11        2.52       13.89      5.99 o 
  -5   2  11       75.15       98.51     16.12 o 
  -4   2  11       11.07       17.38      8.49 o 
  -3   2  11       89.89       93.56     15.09 o 
  -2   2  11        9.59       17.05      5.04 o 
  -1   2  11        0.04       10.59      4.09 o 
   0   2  11       72.54       58.28      8.75 o 
   1   2  11       27.58       33.93      6.64 o 
  -7   3  11       49.30       47.92     11.23 o 
  -6   3  11      140.73      141.95     21.40 o 
  -5   3  11        9.82       16.94      6.17 o 
  -4   3  11       11.19       18.98      7.28 o 
  -3   3  11        6.38       17.01      5.57 o 
  -2   3  11        0.37        9.44      4.37 o 
  -1   3  11      126.48      103.88     16.58 o 
   0   3  11       14.49       12.67      5.43 o 
   1   3  11        0.64       17.03      4.68 o 
  -6   4  11       34.23       36.66     10.02 o 
  -5   4  11       92.26      109.66     19.26 o 
  -4   4  11        1.07       19.27      7.06 o 
  -3   4  11       22.52       32.54      6.56 o 
  -2   4  11       79.05       67.75     11.25 o 
  -1   4  11       15.76       16.08      4.14 o 
   0   4  11      213.02      180.53     23.72 o 
   1   4  11      141.57      144.54     20.87 o 
  -6   5  11        7.64       21.89      7.15 o 
  -5   5  11       94.42       78.16     21.07 o 
  -4   5  11       13.44       21.85      9.88 o 
  -3   5  11        3.45       17.31      4.74 o 
  -2   5  11       21.00       21.35      6.12 o 
  -1   5  11      118.97      100.48     18.16 o 
   0   5  11        0.00        7.08      3.51 o 
   1   5  11       11.87       25.52      6.35 o 
  -6   6  11        1.34        8.11      8.89 o 
  -5   6  11       20.18       25.01      8.21 o 
  -4   6  11        3.66       12.62      6.61 o 
  -3   6  11       62.96       65.37     14.59 o 
  -2   6  11       66.23       78.81     13.66 o 
  -1   6  11      380.32      302.11     42.65 o 
   0   6  11       46.79       40.22      7.76 o 
  -5   7  11       56.62       82.04     18.51 o 
  -4   7  11       34.84       61.07     12.88 o 
  -3   7  11      412.48      369.10     61.76 o 
  -2   7  11        3.43       10.94      6.94 o 
  -1   7  11       56.97       29.07      7.25 o 
   0   7  11       26.74       33.03      7.09 o 
  -4   8  11       14.02       20.16      6.80 o 
  -3   8  11       42.64       32.74      8.80 o 
  -2   8  11      102.30       71.80     18.41 o 
  -1   8  11        7.48       15.63      6.95 o 
  -3   0  12       33.65       43.37     11.81 o 
  -3   1  12       39.50       54.34     12.92 o 
                                                 
